# Supplementary material for: Ethyl 7-chloro­methyl-5-(2-chloro­phen­yl)-7-hydr­oxy-2-methyl­sulfanyl-4,5,6,7-tetra­hydro-1,2,4-triazolo[1,5-a]pyrimidine-6-carboxyl­ate
Source: Acta Crystallogr Sect E Struct Rep Online. 2009 Oct 10;65(Pt 11):o2671. doi: 10.1107/S1600536809039373 (PMC2971018; doi:10.1107/S1600536809039373)
Supplement: Supplementary file 1 [file e-65-o2671-sup1.cif]

##############################################################################
###                                                                        ###
###        Electronic paper (Acta Crystallographica Section E)             ###
###                                                                        ###
##############################################################################
#                                                                            #
# This CIF contains the data in a paper accepted for publication in Acta     #
# Crystallographica Section E. It conforms to the requirements of Notes      #
# for Authors for Section E, and has been peer reviewed under the auspices   #
# of the IUCr Commission on Journals.                                        #
#                                                                            #
# Full details of the Crystallographic Information File format               #
# are given in the paper "The Crystallographic Information File (CIF):       #
# a New Standard Archive File for Crystallography" by S. R. Hall, F. H.      #
# Allen and I. D. Brown [Acta Cryst. (1991), A47, 655-685].                  #
#                                                                            #
# The current version of the core CIF dictionary is obtainable from          #
# ftp://ftp.iucr.org/pub/cif_core.dic. The current version number is 2.4.    #
#                                                                            #
# Software is freely available for graphical display of the structure(s) in  #
# this CIF.  For information consult the CIF home page http://www.iucr.org/  #
# cif/home.html                                                              #
#                                                                            #
# This file may be used for bona fide research purposes within the           #
# scientific community so long as proper attribution is given to the journal # 
# article from which it was obtained.                                        #
#                                                                            #
##############################################################################
                                             
data_I
_audit_creation_method     SHELXL-97
_chemical_name_systematic
;
Ethyl 7-chloromethyl-5-(2-chlorophenyl)-7-hydroxy-2-methylsulfanyl-4,5,6,7-\
tetrahydro-1,2,4-triazolo[1,5-<i>a</i>]pyrimidine-6-carboxylate
;
_chemical_name_common     ?
_chemical_formula_moiety     'C16 H18 Cl2 N4 O3 S'
_chemical_formula_sum     'C16 H18 Cl2 N4 O3 S'
_chemical_formula_iupac     'C16 H18 Cl2 N4 O3 S'
_chemical_formula_weight     417.30
_chemical_melting_point     ?
_symmetry_cell_setting     Triclinic
_symmetry_space_group_name_H-M     'P -1'
_symmetry_space_group_name_Hall     '-P 1'
loop_
    _symmetry_equiv_pos_as_xyz
    'x, y, z'
    '-x, -y, -z'
_cell_length_a     8.4534(14)
_cell_length_b     10.5082(17)
_cell_length_c     12.0846(19)
_cell_angle_alpha     66.660(3)
_cell_angle_beta     79.519(3)
_cell_angle_gamma     84.795(3)
_cell_volume     969.0(3)
_cell_formula_units_Z     2
_cell_measurement_reflns_used     2018
_cell_measurement_theta_min     2.45
_cell_measurement_theta_max     24.11
_cell_measurement_temperature     292(2)
_exptl_crystal_description     block
_exptl_crystal_colour     colourless
_exptl_crystal_size_max     0.30
_exptl_crystal_size_mid     0.20
_exptl_crystal_size_min     0.10
_exptl_crystal_density_diffrn     1.430
_exptl_crystal_density_meas     ?
_exptl_crystal_density_method     'not measured'
_exptl_crystal_F_000     432
_exptl_absorpt_coefficient_mu     0.466
_exptl_absorpt_correction_type     none
_exptl_absorpt_process_details     ?
_exptl_absorpt_correction_T_min     ?
_exptl_absorpt_correction_T_max     ?
_exptl_special_details
;
;
_diffrn_ambient_temperature     292(2)
_diffrn_radiation_type     MoK\a
_diffrn_radiation_wavelength     0.71073
_diffrn_radiation_source     'fine-focus sealed tube'
_diffrn_radiation_monochromator     graphite
_diffrn_measurement_device_type     'Bruker SMART 4K CCD'
_diffrn_measurement_method     '\f and \w'
_diffrn_detector_area_resol_mean     ?
_diffrn_reflns_number     6772
_diffrn_reflns_av_R_equivalents     0.0246
_diffrn_reflns_av_sigmaI/netI     0.0466
_diffrn_reflns_theta_min     1.86
_diffrn_reflns_theta_max     26.00
_diffrn_reflns_theta_full     26.00
_diffrn_measured_fraction_theta_max     0.986
_diffrn_measured_fraction_theta_full     0.986
_diffrn_reflns_limit_h_min     -10
_diffrn_reflns_limit_h_max     10
_diffrn_reflns_limit_k_min     -12
_diffrn_reflns_limit_k_max     12
_diffrn_reflns_limit_l_min     -14
_diffrn_reflns_limit_l_max     14
_diffrn_standards_number     ?
_diffrn_standards_interval_count     ?
_diffrn_standards_interval_time     ?
_diffrn_standards_decay_%     ?
_refine_special_details
;
 Refinement of F^2^ against ALL reflections.  The weighted R-factor wR and
 goodness of fit S are based on F^2^, conventional R-factors R are based
 on F, with F set to zero for negative F^2^. The threshold expression of
 F^2^ > 2sigma(F^2^) is used only for calculating R-factors(gt) etc. and is
 not relevant to the choice of reflections for refinement.  R-factors based
 on F^2^ are statistically about twice as large as those based on F, and R-
 factors based on ALL data will be even larger.
;
_reflns_number_total     3759
_reflns_number_gt     2661
_reflns_threshold_expression     I>2\s(I)
_refine_ls_structure_factor_coef     Fsqd
_refine_ls_matrix_type     full
_refine_ls_R_factor_all     0.0750
_refine_ls_R_factor_gt     0.0526
_refine_ls_wR_factor_gt     0.1295
_refine_ls_wR_factor_ref     0.1409
_refine_ls_goodness_of_fit_ref     1.076
_refine_ls_restrained_S_all     1.076
_refine_ls_number_reflns     3759
_refine_ls_number_parameters     249
_refine_ls_number_restraints     0
_refine_ls_hydrogen_treatment     mixed
_refine_ls_weighting_scheme     calc
_refine_ls_weighting_details
                   'calc w=1/[\s^2^(Fo^2^)+(0.07P)^2^] where P=(Fo^2^+2Fc^2^)/3'
_atom_sites_solution_hydrogens     geom
_atom_sites_solution_primary     direct
_atom_sites_solution_secondary     difmap
_refine_ls_shift/su_max     0.001
_refine_ls_shift/su_mean     0.000
_refine_diff_density_max     0.432
_refine_diff_density_min     -0.334
_refine_ls_extinction_method     none
_refine_ls_extinction_coef     ?
loop_
    _atom_type_symbol
    _atom_type_description
    _atom_type_scat_dispersion_real
    _atom_type_scat_dispersion_imag
    _atom_type_scat_source
    'C' 'C' 0.0033 0.0016
                         'International Tables Vol C Tables 4.2.6.8 and 6.1.1.4'
    'H' 'H' 0.0000 0.0000
                         'International Tables Vol C Tables 4.2.6.8 and 6.1.1.4'
    'N' 'N' 0.0061 0.0033
                         'International Tables Vol C Tables 4.2.6.8 and 6.1.1.4'
    'O' 'O' 0.0106 0.0060
                         'International Tables Vol C Tables 4.2.6.8 and 6.1.1.4'
    'S' 'S' 0.1246 0.1234
                         'International Tables Vol C Tables 4.2.6.8 and 6.1.1.4'
    'Cl' 'Cl' 0.1484 0.1585
                         'International Tables Vol C Tables 4.2.6.8 and 6.1.1.4'
_computing_data_collection     'SMART (Bruker, 2001)'
_computing_cell_refinement     'SAINT (Bruker, 2001)'
_computing_data_reduction     'SAINT (Bruker, 2001)'
_computing_structure_solution     'SHELXS97 (Sheldrick, 2008)'
_computing_structure_refinement     'SHELXL97 (Sheldrick, 2008)'
_computing_molecular_graphics     'PLATON (Spek, 2009)'
_computing_publication_material     'SHELXTL (Sheldrick, 2008)'
loop_
    _atom_site_type_symbol
    _atom_site_label
    _atom_site_fract_x
    _atom_site_fract_y
    _atom_site_fract_z
    _atom_site_U_iso_or_equiv
    _atom_site_adp_type
    _atom_site_calc_flag
    _atom_site_refinement_flags
    _atom_site_occupancy
    _atom_site_disorder_assembly
    _atom_site_disorder_group
    Cl Cl1 0.68839(13) 0.60065(10) 0.98954(7) 0.0933(4) Uani d . 1 . .
    Cl Cl2 0.60921(11) 0.36582(8) 0.66235(7) 0.0709(3) Uani d . 1 . .
    S S1 1.08176(11) 0.90864(8) 0.17205(6) 0.0681(3) Uani d . 1 . .
    C C1 0.6041(4) 0.7582(3) 0.9073(2) 0.0571(8) Uani d . 1 . .
    C C2 0.4887(4) 0.8210(4) 0.9701(3) 0.0747(10) Uani d . 1 . .
    H H2 0.4601 0.7782 1.0543 0.090 Uiso calc R 1 . .
    C C3 0.4181(4) 0.9457(4) 0.9068(3) 0.0775(11) Uani d . 1 . .
    H H3 0.3413 0.9870 0.9483 0.093 Uiso calc R 1 . .
    C C4 0.4602(4) 1.0087(3) 0.7840(3) 0.0684(9) Uani d . 1 . .
    H H4 0.4126 1.0933 0.7415 0.082 Uiso calc R 1 . .
    C C5 0.5738(3) 0.9472(3) 0.7221(2) 0.0510(7) Uani d . 1 . .
    H H5 0.6018 0.9919 0.6380 0.061 Uiso calc R 1 . .
    C C6 0.6471(3) 0.8217(3) 0.7812(2) 0.0414(6) Uani d . 1 . .
    C C7 0.7640(3) 0.7517(2) 0.7107(2) 0.0382(6) Uani d . 1 . .
    H H7 0.835(3) 0.694(3) 0.758(2) 0.046 Uiso d . 1 . .
    C C8 0.6777(3) 0.6492(2) 0.6789(2) 0.0351(5) Uani d . 1 . .
    H H8 0.645(3) 0.574(2) 0.755(2) 0.042 Uiso d . 1 . .
    C C9 0.5292(3) 0.7157(3) 0.6256(2) 0.0441(6) Uani d . 1 . .
    C C10 0.2503(4) 0.7571(4) 0.6852(3) 0.0809(11) Uani d . 1 . .
    H H10A 0.1955 0.7190 0.6417 0.097 Uiso calc R 1 . .
    H H10B 0.2709 0.8541 0.6349 0.097 Uiso calc R 1 . .
    C C11 0.1517(4) 0.7428(4) 0.8024(3) 0.0821(11) Uani d . 1 . .
    H H11A 0.1188 0.6484 0.8461 0.123 Uiso calc R 1 . .
    H H11B 0.0582 0.8025 0.7881 0.123 Uiso calc R 1 . .
    H H11C 0.2133 0.7680 0.8496 0.123 Uiso calc R 1 . .
    C C12 0.7963(3) 0.5897(2) 0.5979(2) 0.0369(6) Uani d . 1 . .
    C C13 0.7175(3) 0.5062(3) 0.5449(2) 0.0461(6) Uani d . 1 . .
    H H13A 0.7998 0.4709 0.4964 0.055 Uiso calc R 1 . .
    H H13B 0.6449 0.5662 0.4916 0.055 Uiso calc R 1 . .
    C C14 0.8996(3) 0.8292(2) 0.5003(2) 0.0395(6) Uani d . 1 . .
    C C15 0.9936(3) 0.8369(3) 0.3248(2) 0.0441(6) Uani d . 1 . .
    C C16 1.0255(5) 0.7895(3) 0.1151(3) 0.0830(11) Uani d . 1 . .
    H H16A 1.0832 0.7033 0.1477 0.125 Uiso calc R 1 . .
    H H16B 1.0510 0.8271 0.0276 0.125 Uiso calc R 1 . .
    H H16C 0.9119 0.7740 0.1392 0.125 Uiso calc R 1 . .
    N N1 0.8465(3) 0.8568(2) 0.59986(19) 0.0461(6) Uani d . 1 . .
    H H1 0.894(3) 0.929(3) 0.608(2) 0.055 Uiso d . 1 . .
    N N2 0.8708(3) 0.7083(2) 0.49519(17) 0.0410(5) Uani d . 1 . .
    N N3 0.9342(3) 0.7110(2) 0.37947(17) 0.0417(5) Uani d . 1 . .
    N N4 0.9794(3) 0.9135(2) 0.39433(17) 0.0441(5) Uani d . 1 . .
    O O1 0.5267(3) 0.7939(2) 0.52207(17) 0.0682(6) Uani d . 1 . .
    O O2 0.4005(2) 0.6814(2) 0.71234(18) 0.0611(6) Uani d . 1 . .
    O O3 0.9120(2) 0.51348(18) 0.66938(16) 0.0448(5) Uani d . 1 . .
    H H3A 0.953(4) 0.458(3) 0.647(3) 0.067 Uiso d . 1 . .
loop_
    _atom_site_aniso_label
    _atom_site_aniso_U_11
    _atom_site_aniso_U_22
    _atom_site_aniso_U_33
    _atom_site_aniso_U_12
    _atom_site_aniso_U_13
    _atom_site_aniso_U_23
    Cl1 0.1212(8) 0.0852(7) 0.0451(5) -0.0024(6) -0.0173(5) 0.0064(4)
    Cl2 0.0932(6) 0.0500(5) 0.0662(5) -0.0327(4) -0.0159(4) -0.0111(4)
    S1 0.1055(7) 0.0475(5) 0.0361(4) -0.0024(4) 0.0124(4) -0.0101(3)
    C1 0.073(2) 0.0615(19) 0.0356(14) -0.0172(16) 0.0008(14) -0.0183(13)
    C2 0.084(2) 0.101(3) 0.0403(16) -0.028(2) 0.0177(16) -0.0353(18)
    C3 0.078(2) 0.087(3) 0.081(2) -0.019(2) 0.020(2) -0.056(2)
    C4 0.068(2) 0.0568(19) 0.084(2) -0.0057(16) 0.0090(18) -0.0391(17)
    C5 0.0643(18) 0.0407(16) 0.0465(15) -0.0049(14) 0.0028(13) -0.0194(12)
    C6 0.0477(15) 0.0436(15) 0.0343(13) -0.0110(12) 0.0024(11) -0.0184(11)
    C7 0.0433(15) 0.0344(13) 0.0332(12) -0.0019(11) -0.0027(11) -0.0104(10)
    C8 0.0390(14) 0.0291(12) 0.0315(12) -0.0017(10) -0.0041(10) -0.0063(10)
    C9 0.0513(16) 0.0398(15) 0.0434(15) 0.0048(12) -0.0119(13) -0.0179(12)
    C10 0.052(2) 0.107(3) 0.089(3) 0.030(2) -0.0287(18) -0.043(2)
    C11 0.051(2) 0.096(3) 0.109(3) 0.0175(19) -0.021(2) -0.051(2)
    C12 0.0450(14) 0.0256(12) 0.0385(13) -0.0016(10) -0.0073(11) -0.0102(10)
    C13 0.0582(17) 0.0355(14) 0.0434(14) -0.0058(12) -0.0109(12) -0.0117(11)
    C14 0.0477(15) 0.0316(13) 0.0369(13) -0.0033(11) 0.0007(11) -0.0136(10)
    C15 0.0556(16) 0.0331(14) 0.0355(13) 0.0054(12) 0.0031(11) -0.0107(11)
    C16 0.141(3) 0.067(2) 0.0378(16) 0.008(2) -0.0113(18) -0.0201(15)
    N1 0.0583(14) 0.0386(12) 0.0421(12) -0.0177(11) 0.0107(10) -0.0208(10)
    N2 0.0537(13) 0.0327(11) 0.0351(11) -0.0054(10) 0.0035(9) -0.0150(8)
    N3 0.0580(14) 0.0316(11) 0.0339(11) 0.0016(10) -0.0019(9) -0.0138(9)
    N4 0.0567(14) 0.0328(11) 0.0374(11) -0.0029(10) 0.0074(10) -0.0137(9)
    O1 0.0783(15) 0.0711(14) 0.0463(12) 0.0242(12) -0.0219(10) -0.0138(10)
    O2 0.0390(11) 0.0711(14) 0.0615(12) 0.0076(10) -0.0113(9) -0.0140(10)
    O3 0.0513(11) 0.0359(10) 0.0513(11) 0.0109(8) -0.0149(9) -0.0207(8)
_geom_special_details
;
 All esds (except the esd in the dihedral angle between two l.s. planes)
 are estimated using the full covariance matrix.  The cell esds are taken
 into account individually in the estimation of esds in distances, angles
 and torsion angles; correlations between esds in cell parameters are only
 used when they are defined by crystal symmetry.  An approximate (isotropic)
 treatment of cell esds is used for estimating esds involving l.s. planes.
;
loop_
    _geom_bond_atom_site_label_1
    _geom_bond_atom_site_label_2
    _geom_bond_site_symmetry_2
    _geom_bond_distance
    _geom_bond_publ_flag
    Cl1 C1 . 1.725(3) ?
    Cl2 C13 . 1.773(2) ?
    S1 C15 . 1.740(2) ?
    S1 C16 . 1.783(4) ?
    C1 C6 . 1.392(3) ?
    C1 C2 . 1.404(4) ?
    C2 C3 . 1.374(5) ?
    C2 H2 . 0.9300 ?
    C3 C4 . 1.356(4) ?
    C3 H3 . 0.9300 ?
    C4 C5 . 1.381(4) ?
    C4 H4 . 0.9300 ?
    C5 C6 . 1.378(4) ?
    C5 H5 . 0.9300 ?
    C6 C7 . 1.517(4) ?
    C7 N1 . 1.458(3) ?
    C7 C8 . 1.554(3) ?
    C7 H7 . 0.92(3) ?
    C8 C9 . 1.502(3) ?
    C8 C12 . 1.539(3) ?
    C8 H8 . 0.96(2) ?
    C9 O1 . 1.198(3) ?
    C9 O2 . 1.329(3) ?
    C10 O2 . 1.454(3) ?
    C10 C11 . 1.465(5) ?
    C10 H10A . 0.9700 ?
    C10 H10B . 0.9700 ?
    C11 H11A . 0.9600 ?
    C11 H11B . 0.9600 ?
    C11 H11C . 0.9600 ?
    C12 O3 . 1.401(3) ?
    C12 N2 . 1.456(3) ?
    C12 C13 . 1.526(3) ?
    C13 H13A . 0.9700 ?
    C13 H13B . 0.9700 ?
    C14 N4 . 1.332(3) ?
    C14 N1 . 1.337(3) ?
    C14 N2 . 1.342(3) ?
    C15 N3 . 1.321(3) ?
    C15 N4 . 1.360(3) ?
    C16 H16A . 0.9600 ?
    C16 H16B . 0.9600 ?
    C16 H16C . 0.9600 ?
    N1 H1 . 0.93(3) ?
    N2 N3 . 1.393(3) ?
    O3 H3A . 0.77(3) ?
loop_
    _geom_angle_atom_site_label_1
    _geom_angle_atom_site_label_2
    _geom_angle_atom_site_label_3
    _geom_angle_site_symmetry_1
    _geom_angle_site_symmetry_3
    _geom_angle
    _geom_angle_publ_flag
    C15 S1 C16 . . 101.76(14) ?
    C6 C1 C2 . . 120.3(3) ?
    C6 C1 Cl1 . . 121.1(2) ?
    C2 C1 Cl1 . . 118.6(2) ?
    C3 C2 C1 . . 119.9(3) ?
    C3 C2 H2 . . 120.0 ?
    C1 C2 H2 . . 120.0 ?
    C4 C3 C2 . . 120.2(3) ?
    C4 C3 H3 . . 119.9 ?
    C2 C3 H3 . . 119.9 ?
    C3 C4 C5 . . 120.0(3) ?
    C3 C4 H4 . . 120.0 ?
    C5 C4 H4 . . 120.0 ?
    C6 C5 C4 . . 122.1(3) ?
    C6 C5 H5 . . 119.0 ?
    C4 C5 H5 . . 119.0 ?
    C5 C6 C1 . . 117.5(2) ?
    C5 C6 C7 . . 121.2(2) ?
    C1 C6 C7 . . 121.2(2) ?
    N1 C7 C6 . . 109.5(2) ?
    N1 C7 C8 . . 110.5(2) ?
    C6 C7 C8 . . 111.7(2) ?
    N1 C7 H7 . . 112.1(16) ?
    C6 C7 H7 . . 111.0(16) ?
    C8 C7 H7 . . 101.9(16) ?
    C9 C8 C12 . . 113.9(2) ?
    C9 C8 C7 . . 110.8(2) ?
    C12 C8 C7 . . 110.40(19) ?
    C9 C8 H8 . . 108.1(15) ?
    C12 C8 H8 . . 107.5(14) ?
    C7 C8 H8 . . 105.7(14) ?
    O1 C9 O2 . . 124.5(3) ?
    O1 C9 C8 . . 125.5(3) ?
    O2 C9 C8 . . 109.9(2) ?
    O2 C10 C11 . . 107.0(3) ?
    O2 C10 H10A . . 110.3 ?
    C11 C10 H10A . . 110.3 ?
    O2 C10 H10B . . 110.3 ?
    C11 C10 H10B . . 110.3 ?
    H10A C10 H10B . . 108.6 ?
    C10 C11 H11A . . 109.5 ?
    C10 C11 H11B . . 109.5 ?
    H11A C11 H11B . . 109.5 ?
    C10 C11 H11C . . 109.5 ?
    H11A C11 H11C . . 109.5 ?
    H11B C11 H11C . . 109.5 ?
    O3 C12 N2 . . 109.8(2) ?
    O3 C12 C13 . . 113.3(2) ?
    N2 C12 C13 . . 107.02(19) ?
    O3 C12 C8 . . 105.82(18) ?
    N2 C12 C8 . . 106.35(18) ?
    C13 C12 C8 . . 114.3(2) ?
    C12 C13 Cl2 . . 111.07(17) ?
    C12 C13 H13A . . 109.4 ?
    Cl2 C13 H13A . . 109.4 ?
    C12 C13 H13B . . 109.4 ?
    Cl2 C13 H13B . . 109.4 ?
    H13A C13 H13B . . 108.0 ?
    N4 C14 N1 . . 127.2(2) ?
    N4 C14 N2 . . 110.8(2) ?
    N1 C14 N2 . . 121.9(2) ?
    N3 C15 N4 . . 116.1(2) ?
    N3 C15 S1 . . 124.2(2) ?
    N4 C15 S1 . . 119.66(19) ?
    S1 C16 H16A . . 109.5 ?
    S1 C16 H16B . . 109.5 ?
    H16A C16 H16B . . 109.5 ?
    S1 C16 H16C . . 109.5 ?
    H16A C16 H16C . . 109.5 ?
    H16B C16 H16C . . 109.5 ?
    C14 N1 C7 . . 120.7(2) ?
    C14 N1 H1 . . 118.2(17) ?
    C7 N1 H1 . . 117.4(16) ?
    C14 N2 N3 . . 109.23(18) ?
    C14 N2 C12 . . 124.9(2) ?
    N3 N2 C12 . . 125.74(19) ?
    C15 N3 N2 . . 101.43(19) ?
    C14 N4 C15 . . 102.3(2) ?
    C9 O2 C10 . . 118.2(2) ?
    C12 O3 H3A . . 111(2) ?
loop_
    _geom_torsion_atom_site_label_1
    _geom_torsion_atom_site_label_2
    _geom_torsion_atom_site_label_3
    _geom_torsion_atom_site_label_4
    _geom_torsion_site_symmetry_1
    _geom_torsion_site_symmetry_2
    _geom_torsion_site_symmetry_3
    _geom_torsion_site_symmetry_4
    _geom_torsion
    _geom_torsion_publ_flag
    C6 C1 C2 C3 . . . . -0.1(5) ?
    Cl1 C1 C2 C3 . . . . -179.3(3) ?
    C1 C2 C3 C4 . . . . -0.4(5) ?
    C2 C3 C4 C5 . . . . 0.3(5) ?
    C3 C4 C5 C6 . . . . 0.3(5) ?
    C4 C5 C6 C1 . . . . -0.7(4) ?
    C4 C5 C6 C7 . . . . 176.2(3) ?
    C2 C1 C6 C5 . . . . 0.6(4) ?
    Cl1 C1 C6 C5 . . . . 179.8(2) ?
    C2 C1 C6 C7 . . . . -176.3(3) ?
    Cl1 C1 C6 C7 . . . . 2.8(4) ?
    C5 C6 C7 N1 . . . . 30.3(3) ?
    C1 C6 C7 N1 . . . . -152.8(2) ?
    C5 C6 C7 C8 . . . . -92.4(3) ?
    C1 C6 C7 C8 . . . . 84.5(3) ?
    N1 C7 C8 C9 . . . . -74.3(3) ?
    C6 C7 C8 C9 . . . . 47.9(3) ?
    N1 C7 C8 C12 . . . . 52.8(3) ?
    C6 C7 C8 C12 . . . . 175.02(19) ?
    C12 C8 C9 O1 . . . . -45.3(3) ?
    C7 C8 C9 O1 . . . . 79.9(3) ?
    C12 C8 C9 O2 . . . . 138.4(2) ?
    C7 C8 C9 O2 . . . . -96.4(2) ?
    C9 C8 C12 O3 . . . . -170.66(19) ?
    C7 C8 C12 O3 . . . . 64.0(2) ?
    C9 C8 C12 N2 . . . . 72.6(2) ?
    C7 C8 C12 N2 . . . . -52.8(2) ?
    C9 C8 C12 C13 . . . . -45.3(3) ?
    C7 C8 C12 C13 . . . . -170.64(19) ?
    O3 C12 C13 Cl2 . . . . 63.3(3) ?
    N2 C12 C13 Cl2 . . . . -175.47(17) ?
    C8 C12 C13 Cl2 . . . . -58.0(2) ?
    C16 S1 C15 N3 . . . . 12.5(3) ?
    C16 S1 C15 N4 . . . . -165.8(2) ?
    N4 C14 N1 C7 . . . . -178.5(2) ?
    N2 C14 N1 C7 . . . . 4.3(4) ?
    C6 C7 N1 C14 . . . . -151.3(2) ?
    C8 C7 N1 C14 . . . . -27.9(3) ?
    N4 C14 N2 N3 . . . . -0.1(3) ?
    N1 C14 N2 N3 . . . . 177.5(2) ?
    N4 C14 N2 C12 . . . . 175.4(2) ?
    N1 C14 N2 C12 . . . . -7.0(4) ?
    O3 C12 N2 C14 . . . . -82.2(3) ?
    C13 C12 N2 C14 . . . . 154.4(2) ?
    C8 C12 N2 C14 . . . . 31.9(3) ?
    O3 C12 N2 N3 . . . . 92.6(3) ?
    C13 C12 N2 N3 . . . . -30.8(3) ?
    C8 C12 N2 N3 . . . . -153.3(2) ?
    N4 C15 N3 N2 . . . . 1.9(3) ?
    S1 C15 N3 N2 . . . . -176.39(19) ?
    C14 N2 N3 C15 . . . . -1.1(3) ?
    C12 N2 N3 C15 . . . . -176.5(2) ?
    N1 C14 N4 C15 . . . . -176.3(3) ?
    N2 C14 N4 C15 . . . . 1.2(3) ?
    N3 C15 N4 C14 . . . . -2.0(3) ?
    S1 C15 N4 C14 . . . . 176.38(19) ?
    O1 C9 O2 C10 . . . . -8.7(4) ?
    C8 C9 O2 C10 . . . . 167.6(3) ?
    C11 C10 O2 C9 . . . . -157.3(3) ?
loop_
    _geom_hbond_atom_site_label_D
    _geom_hbond_atom_site_label_H
    _geom_hbond_atom_site_label_A
    _geom_hbond_site_symmetry_A
    _geom_hbond_distance_DH
    _geom_hbond_distance_HA
    _geom_hbond_distance_DA
    _geom_hbond_angle_DHA
    N1 H1 N4 2_776 0.93(3) 2.04(3) 2.969(3) 172(2)
    O3 H3A N3 2_766 0.77(3) 2.05(3) 2.806(3) 170(3)
    C16 H16A O3 2_766 0.96 2.47 3.290(4) 143
data_global
_journal_date_recd_electronic     2009-09-22
_journal_date_accepted     2009-09-28
_journal_name_full     'Acta Crystallographica, Section E'
_journal_year     2009
_journal_volume     65
_journal_issue     11
_journal_page_first     o2671
_journal_page_last     o2671
_journal_paper_category     QO
_journal_coeditor_code     HB5113
_publ_contact_author_name     'Shao-wei Huang'
_publ_contact_author_address
;
Key Laboratory of Pesticide and Chemical Biology of Ministry of Education,
College of Chemistry,
Central China Normal University,
Wuhan  430079
People's Republic of China
;
_publ_contact_author_email     swhuang@mails.ccnu.edu.cn
_publ_contact_author_fax     '86 27 67867706'
_publ_contact_author_phone     '86 27 67867141'
_publ_section_title
;\
Ethyl
7-chloromethyl-5-(2-chlorophenyl)-7-hydroxy-2-methylsulfanyl-4,5,6,7-\
tetrahydro-1,2,4-triazolo[1,5-<i>a</i>]pyrimidine-6-carboxylate
;
loop_
    _publ_author_name
    _publ_author_footnote
    _publ_author_address
    'Huang, Shao-wei' .
;
Key Laboratory of Pesticides and Chemical Biology of the Ministry of Education,
College of Chemistry,
Central China Normal University,
Wuhan 430079
People's Republic of China
;
