# Supplementary material for: Ethyl 7-chloro­methyl-5-(2-chloro­phen­yl)-7-hydr­oxy-2-methyl­sulfanyl-4,5,6,7-tetra­hydro-1,2,4-triazolo[1,5-a]pyrimidine-6-carboxyl­ate
Source: Acta Crystallogr Sect E Struct Rep Online. 2009 Oct 10;65(Pt 11):o2671. doi: 10.1107/S1600536809039373 (PMC2971018; doi:10.1107/S1600536809039373)
Supplement: Supplementary file 2 [file e-65-o2671-Isup2.hkl]

# 
# h,k,l, Fc-squared, Fo-squared, sigma(Fo-squared) and status flag 
# 
data_I
_shelx_title ' 060608am in P-1' 
_shelx_refln_list_code          4 
_shelx_F_calc_maximum      115.14 
_exptl_crystal_F_000       432.00 
_reflns_d_resolution_high  0.8108 
 
loop_ 
 _symmetry_equiv_pos_as_xyz 
 'x, y, z' 
 '-x, -y, -z' 
 
_cell_length_a     8.4534 
_cell_length_b    10.5082 
_cell_length_c    12.0846 
_cell_angle_alpha  66.660 
_cell_angle_beta   79.519 
_cell_angle_gamma  84.795 
 
_shelx_F_squared_multiplier     1.000 
 
loop_ 
 _refln_index_h 
 _refln_index_k 
 _refln_index_l 
 _refln_F_squared_calc 
 _refln_F_squared_meas 
 _refln_F_squared_sigma 
 _refln_observed_status 
   1   0   0      133.60      133.51      3.44 o 
   2   0   0     2225.28     2465.04     48.15 o 
   3   0   0      201.64      201.42      6.16 o 
   4   0   0      476.72      435.87      8.99 o 
   5   0   0       24.62       21.46      1.81 o 
   6   0   0       89.48       93.03      5.36 o 
   7   0   0        0.20        0.00      2.06 o 
   8   0   0        6.04        5.59      3.34 o 
   9   0   0        0.01        5.79      3.60 o 
  10   0   0        5.09        9.85      4.79 o 
 -10   1   0        0.64        0.00      3.27 o 
  -9   1   0       17.40        6.65      4.39 o 
  -8   1   0       38.67       35.57      6.89 o 
  -7   1   0      190.70      194.59     12.97 o 
  -6   1   0       87.18       93.75      5.25 o 
  -5   1   0        5.12        7.84      2.62 o 
  -4   1   0      484.92      508.57     19.68 o 
  -3   1   0      690.44      644.29     14.56 o 
  -2   1   0     5101.94     5707.52    108.96 o 
  -1   1   0     3079.08     3249.85     62.56 o 
   0   1   0        0.91        0.00      0.39 o 
   1   1   0      105.46      107.42      2.45 o 
   2   1   0     3226.66     3366.90     53.88 o 
   3   1   0      278.78      279.03      5.92 o 
   4   1   0        0.07        0.58      0.54 o 
   5   1   0       41.96       35.75      3.54 o 
   6   1   0      113.53      132.64      9.49 o 
   7   1   0       67.32       43.14     18.70 o 
   8   1   0       85.54       89.10     10.57 o 
   9   1   0        0.05        0.00      2.82 o 
  10   1   0       21.99       25.91      6.74 o 
 -10   2   0        5.66        2.42      4.03 o 
  -9   2   0       24.48       33.28      7.43 o 
  -8   2   0        1.50        0.00      2.67 o 
  -7   2   0       45.76       50.28      7.36 o 
  -6   2   0       12.00       10.17      3.49 o 
  -5   2   0      129.04      128.57      5.34 o 
  -4   2   0     1125.39     1188.15     25.64 o 
  -3   2   0     1728.85     1911.64     38.54 o 
  -2   2   0     1109.31     1222.30     24.86 o 
  -1   2   0      215.10      183.50      4.76 o 
   0   2   0     2608.32     2823.67     54.71 o 
   1   2   0      292.47      311.95      7.73 o 
   2   2   0      393.73      401.54      9.61 o 
   3   2   0       98.09       98.98      2.96 o 
   4   2   0     1059.07     1085.16     19.41 o 
   5   2   0        2.39        3.23      1.86 o 
   6   2   0      257.41      244.69      9.38 o 
   7   2   0      125.52      127.92      7.02 o 
   8   2   0      267.63      254.07     11.02 o 
   9   2   0        7.71        9.58      3.24 o 
  10   2   0        6.69       16.73      5.59 o 
  -9   3   0        4.34        0.00      3.65 o 
  -8   3   0        2.84        7.37      3.65 o 
  -7   3   0       94.23       93.92     10.46 o 
  -6   3   0       30.43       35.06      6.15 o 
  -5   3   0       24.68       37.09      5.78 o 
  -4   3   0      211.08      210.91      6.50 o 
  -3   3   0      734.30      874.02     19.09 o 
  -2   3   0      247.20      222.03      6.08 o 
  -1   3   0     1548.17     1588.51     32.06 o 
   0   3   0        6.45        3.38      0.98 o 
   1   3   0     3909.26     3817.08     74.53 o 
   2   3   0        0.02        0.82      0.76 o 
   3   3   0     2106.66     2240.10     37.72 o 
   4   3   0      512.24      541.26     11.17 o 
   5   3   0      565.47      555.98     17.52 o 
   6   3   0        7.94        8.63      2.24 o 
   7   3   0       59.88       82.58      6.67 o 
   8   3   0       36.07       33.97      4.89 o 
   9   3   0        0.92        2.99      2.73 o 
  -9   4   0        3.09        2.48      3.69 o 
  -8   4   0       19.82       26.18      6.55 o 
  -7   4   0       27.45       41.19      7.00 o 
  -6   4   0      121.55      130.70     10.25 o 
  -5   4   0        1.35        0.12      1.88 o 
  -4   4   0      148.63      153.87      9.99 o 
  -3   4   0     1354.03     1427.48     29.91 o 
  -2   4   0      236.39      256.17      7.25 o 
  -1   4   0      808.29      877.60     19.41 o 
   0   4   0      103.36      108.04      6.16 o 
   1   4   0      873.48      860.82     19.76 o 
   2   4   0       49.77       58.73      4.40 o 
   3   4   0      211.73      239.98     12.10 o 
   4   4   0      452.89      457.63     13.76 o 
   5   4   0      214.36      228.39      9.36 o 
   6   4   0        5.03       10.95      2.56 o 
   7   4   0       38.63       40.96      4.96 o 
   8   4   0        0.45        1.72      2.64 o 
   9   4   0        6.51        7.04      3.09 o 
  -9   5   0        1.77        3.58      3.26 o 
  -8   5   0        0.26        2.57      3.65 o 
  -7   5   0       20.57       26.33      6.36 o 
  -6   5   0      261.99      267.05     15.92 o 
  -5   5   0      204.50      207.73     13.18 o 
  -4   5   0        1.84        3.74      2.77 o 
  -3   5   0      293.34      319.12      8.97 o 
  -2   5   0     1130.69     1123.21     24.69 o 
  -1   5   0     1451.42     1460.83     31.23 o 
   0   5   0        7.19        4.89      1.41 o 
   1   5   0     2308.01     2457.00     50.70 o 
   2   5   0      131.05      120.47     11.66 o 
   3   5   0       43.67       41.55      4.11 o 
   4   5   0      316.49      323.97     11.34 o 
   5   5   0        0.02        2.01      1.54 o 
   6   5   0        0.71        1.89      1.88 o 
   7   5   0       30.93       28.79      4.94 o 
   8   5   0        1.05        2.77      2.49 o 
   9   5   0        4.27        2.26      3.36 o 
  -8   6   0        0.31        0.00      2.71 o 
  -7   6   0       18.87       35.00      7.39 o 
  -6   6   0        0.47        4.00      3.45 o 
  -5   6   0        7.35        8.01      4.18 o 
  -4   6   0       44.19       36.68      6.41 o 
  -3   6   0       66.14       80.68      8.74 o 
  -2   6   0        5.55        6.91      1.88 o 
  -1   6   0      218.92      211.09      7.50 o 
   0   6   0       22.84       22.57      2.70 o 
   1   6   0       56.50       49.69      5.28 o 
   2   6   0      156.10      162.29      7.15 o 
   3   6   0      235.35      222.45      9.01 o 
   4   6   0      172.45      159.87      9.88 o 
   5   6   0       19.53       19.80      3.56 o 
   6   6   0       62.23       64.51      6.54 o 
   7   6   0       12.60       16.67      3.81 o 
   8   6   0       42.57       37.38      5.66 o 
  -8   7   0        2.88        3.47      3.38 o 
  -7   7   0        0.33        1.64      3.73 o 
  -6   7   0        0.73        0.00      3.65 o 
  -5   7   0        2.61        0.15      3.41 o 
  -4   7   0       45.97       54.21      8.31 o 
  -3   7   0        4.87        1.29      2.68 o 
  -2   7   0       38.14       51.64      7.57 o 
  -1   7   0       60.64       56.72      4.47 o 
   0   7   0      192.20      156.82      9.11 o 
   1   7   0       33.97       35.05      4.00 o 
   2   7   0      309.72      272.11     10.28 o 
   3   7   0     1042.42     1060.23     32.04 o 
   4   7   0        0.08        0.00      1.63 o 
   5   7   0       12.13       13.77      3.29 o 
   6   7   0      119.00      131.92      9.33 o 
   7   7   0       11.46       16.30      4.17 o 
   8   7   0        2.14        0.10      2.50 o 
  -7   8   0        1.00        0.91      5.46 o 
  -6   8   0        1.14        0.00      3.84 o 
  -5   8   0        0.09        4.76      4.39 o 
  -4   8   0        4.38        3.71      4.10 o 
  -3   8   0      115.85      133.21     12.52 o 
  -2   8   0       12.59       10.92      4.43 o 
  -1   8   0      123.33      132.20     12.00 o 
   0   8   0       32.58       31.52      4.13 o 
   1   8   0      493.97      433.04     13.95 o 
   2   8   0      280.90      278.38     10.94 o 
   3   8   0       94.99       87.32      6.87 o 
   4   8   0       19.27       21.58      4.07 o 
   5   8   0       18.33       21.03      4.23 o 
   6   8   0       18.21       14.98      4.04 o 
   7   8   0       10.87       13.46      3.75 o 
  -6   9   0        0.17        0.00      4.91 o 
  -5   9   0       13.88       24.12      7.21 o 
  -4   9   0       34.48       36.65      8.38 o 
  -3   9   0        0.74        0.00      3.38 o 
  -2   9   0       37.22       34.88      7.75 o 
  -1   9   0        6.92        4.66      3.98 o 
   0   9   0      191.92      158.75     12.59 o 
   1   9   0        1.01        1.34      2.11 o 
   2   9   0       80.78       93.49      7.29 o 
   3   9   0        1.79        2.55      2.51 o 
   4   9   0        1.37        6.16      2.72 o 
   5   9   0        3.28        6.13      3.09 o 
   6   9   0       41.80       38.09      6.10 o 
  -5  10   0       47.67       52.97     11.36 o 
  -4  10   0       11.12        3.95      5.83 o 
  -3  10   0       12.74        3.71      4.53 o 
  -2  10   0        3.78        0.00      4.40 o 
  -1  10   0       53.89       55.90      9.84 o 
   0  10   0       48.63       58.61      9.66 o 
   1  10   0       51.45       53.33      5.97 o 
   2  10   0       65.51       64.90      6.66 o 
   3  10   0        5.69        5.88      3.06 o 
   4  10   0       99.19       88.22      8.39 o 
   5  10   0       44.04       46.55      6.62 o 
  -3  11   0       25.66       23.16      8.08 o 
  -2  11   0       85.20       80.98     12.75 o 
  -1  11   0        4.30       10.58      5.70 o 
   0  11   0       41.08       33.54      8.13 o 
   1  11   0        3.99        0.00      4.65 o 
   2  11   0       28.88       29.10      8.67 o 
   3  11   0       12.97       12.13      3.83 o 
   4  11   0       33.47       36.74      9.84 o 
  -3 -11   1        5.65        9.61      3.76 o 
  -2 -11   1       11.98       14.38      4.28 o 
  -1 -11   1       38.43       38.83      8.86 o 
   0 -11   1       18.66       30.70      8.53 o 
   1 -11   1        3.41        5.21      5.65 o 
   2 -11   1        3.05        5.94      4.93 o 
  -5 -10   1       10.27        9.04      3.94 o 
  -4 -10   1       33.01       51.24     12.51 o 
  -3 -10   1        4.30        3.99      3.28 o 
  -2 -10   1        9.60        4.28      5.54 o 
  -1 -10   1        3.41       11.03      4.71 o 
   0 -10   1       48.12       65.84     10.62 o 
   1 -10   1       21.75       17.53      5.72 o 
   2 -10   1        5.91        0.00      3.99 o 
   3 -10   1       76.59      106.34     13.72 o 
   4 -10   1        0.10        8.15      4.03 o 
  -6  -9   1       46.04       60.46      7.51 o 
  -5  -9   1      109.51      125.24      9.92 o 
  -4  -9   1       59.31       59.28      8.56 o 
  -3  -9   1      198.79      196.26     12.44 o 
  -2  -9   1       66.03       69.25      6.81 o 
  -1  -9   1      253.87      267.21     11.26 o 
   0  -9   1      166.72      144.44      8.35 o 
   1  -9   1      578.77      563.06     27.15 o 
   2  -9   1        4.10        7.31      3.99 o 
   3  -9   1       30.67       21.42      6.30 o 
   4  -9   1       36.77       40.59      8.17 o 
   5  -9   1        6.42       12.33      4.62 o 
   6  -9   1       16.32       14.86      5.61 o 
  -7  -8   1       78.13       88.05      8.55 o 
  -6  -8   1       18.92       17.27      4.14 o 
  -5  -8   1        3.97        4.78      2.90 o 
  -4  -8   1      177.22      163.33      9.44 o 
  -3  -8   1       26.86       21.51      3.78 o 
  -2  -8   1       28.17       31.65      4.46 o 
  -1  -8   1      137.85      125.56      7.80 o 
   0  -8   1       68.49       65.68      5.66 o 
   1  -8   1        3.65        4.44      2.18 o 
   2  -8   1       10.53       18.51      5.41 o 
   3  -8   1      102.47       87.36     10.80 o 
   4  -8   1       13.21       10.44      4.80 o 
   5  -8   1        2.44        0.00      2.97 o 
   6  -8   1        5.99        8.75      4.20 o 
   7  -8   1       14.86       12.14      4.91 o 
  -8  -7   1        0.08        0.00      2.42 o 
  -7  -7   1        2.26        1.80      4.19 o 
  -6  -7   1      100.93       87.33      7.96 o 
  -5  -7   1       11.09       11.32      3.13 o 
  -4  -7   1      113.18      122.49      8.13 o 
  -3  -7   1       11.19       14.13      3.11 o 
  -2  -7   1        8.28        7.23      2.65 o 
  -1  -7   1      369.38      334.23     12.16 o 
   0  -7   1       85.58       80.15      7.37 o 
   1  -7   1      151.52      145.46      9.71 o 
   2  -7   1      116.09      106.73     10.62 o 
   3  -7   1      515.96      487.51     22.84 o 
   4  -7   1       14.45       12.95      4.27 o 
   5  -7   1        0.45        2.39      3.07 o 
   6  -7   1        3.79        2.75      3.48 o 
   7  -7   1        1.31        6.45      4.40 o 
   8  -7   1        5.75        7.29      4.71 o 
  -8  -6   1       10.23       11.27      3.75 o 
  -7  -6   1        0.00        3.41      4.02 o 
  -6  -6   1       27.60       30.92      7.37 o 
  -5  -6   1       19.93       18.59      3.52 o 
  -4  -6   1      293.76      306.89     11.82 o 
  -3  -6   1      313.48      305.86     12.18 o 
  -2  -6   1       17.44       16.76      3.01 o 
  -1  -6   1       66.73       70.94      5.38 o 
   0  -6   1      676.23      607.94     16.25 o 
   1  -6   1      349.92      360.30     11.14 o 
   2  -6   1       43.59       45.32      3.92 o 
   3  -6   1       25.42       22.45      4.88 o 
   4  -6   1      206.37      223.79     13.66 o 
   5  -6   1       78.97       81.80      9.80 o 
   6  -6   1       10.90        9.31      3.77 o 
   7  -6   1       34.19       30.67      6.84 o 
   8  -6   1        0.78        5.53      3.74 o 
  -9  -5   1        2.28        6.04      2.85 o 
  -8  -5   1       72.48       80.24     16.77 o 
  -7  -5   1        4.79        5.78      2.98 o 
  -6  -5   1      113.64      123.43     12.34 o 
  -5  -5   1        2.65        2.29      1.87 o 
  -4  -5   1       25.67       23.17      3.50 o 
  -3  -5   1      202.50      195.48      6.37 o 
  -2  -5   1     1047.22     1001.99     24.17 o 
  -1  -5   1        0.35        0.00      2.42 o 
   0  -5   1     1450.75     1441.99     31.53 o 
   1  -5   1      161.24      156.93      6.19 o 
   2  -5   1      420.11      472.57     13.77 o 
   3  -5   1       51.95       50.60      3.61 o 
   4  -5   1      159.10      116.26      9.04 o 
   5  -5   1       14.77       22.94      5.09 o 
   6  -5   1      160.20      139.05     10.99 o 
   7  -5   1       32.22       34.29      6.77 o 
   8  -5   1        0.91        0.00      2.57 o 
   9  -5   1        0.63        8.32      4.93 o 
  -9  -4   1        1.44        0.00      2.20 o 
  -8  -4   1        3.81        2.43      2.47 o 
  -7  -4   1      116.23      108.01      8.02 o 
  -6  -4   1        0.88        3.31      1.75 o 
  -5  -4   1     1215.71     1198.91     29.59 o 
  -4  -4   1       56.17       52.46      3.54 o 
  -3  -4   1      129.14      131.00      4.70 o 
  -2  -4   1      229.81      231.03      6.42 o 
  -1  -4   1      948.16      903.43     17.16 o 
   0  -4   1      424.67      394.79     10.71 o 
   1  -4   1      130.09      170.87     12.62 o 
   2  -4   1       55.19       61.71      3.51 o 
   3  -4   1       11.85        8.28      1.96 o 
   4  -4   1      311.08      294.28      8.81 o 
   5  -4   1      487.84      559.84     23.65 o 
   6  -4   1       42.64       34.60      6.32 o 
   7  -4   1       86.74       78.36      9.82 o 
   8  -4   1        1.63        1.73      3.25 o 
   9  -4   1        0.11        6.70      3.78 o 
  -9  -3   1        0.03        0.00      2.72 o 
  -8  -3   1       14.89       11.19      3.17 o 
  -7  -3   1       24.16       24.66      5.43 o 
  -6  -3   1      233.20      214.88     16.22 o 
  -5  -3   1       84.28       79.82      5.63 o 
  -4  -3   1        5.23        8.57      1.38 o 
  -3  -3   1       90.90      106.39      3.78 o 
  -2  -3   1      495.60      545.76     11.20 o 
  -1  -3   1       57.38       67.17      4.13 o 
   0  -3   1     1057.55     1079.89     19.19 o 
   1  -3   1      614.28      627.91     22.99 o 
   2  -3   1       91.58       78.53      3.52 o 
   3  -3   1       81.25       78.60      6.85 o 
   4  -3   1      233.61      212.35      6.95 o 
   5  -3   1      109.84      116.79      5.14 o 
   6  -3   1       13.62       10.55      3.69 o 
   7  -3   1       19.71       35.47      6.55 o 
   8  -3   1       62.72       72.85     10.07 o 
   9  -3   1        8.79       11.60      4.94 o 
  -9  -2   1       27.14       30.09      6.58 o 
  -8  -2   1       74.15       71.03      6.50 o 
  -7  -2   1       22.62       29.95      5.13 o 
  -6  -2   1       20.98       17.24      3.01 o 
  -5  -2   1       18.47       19.27      2.88 o 
  -4  -2   1        0.19        0.00      0.65 o 
  -3  -2   1      351.75      311.64      7.11 o 
  -2  -2   1       96.63       88.39      3.01 o 
  -1  -2   1        0.31        0.46      0.46 o 
   0  -2   1       16.17       13.48      1.20 o 
   1  -2   1    10343.95    10171.34    227.90 o 
   2  -2   1      353.02      374.78      9.22 o 
   3  -2   1     2768.79     3035.07     59.98 o 
   4  -2   1     1014.42      980.30     21.93 o 
   5  -2   1       42.99       45.78      3.54 o 
   6  -2   1        0.01        0.85      1.36 o 
   7  -2   1       35.93       27.09      5.67 o 
   8  -2   1        7.24        6.65      3.87 o 
   9  -2   1        9.61        9.64      5.41 o 
  10  -2   1        6.27        3.45      4.02 o 
 -10  -1   1        0.32        0.00      3.18 o 
  -9  -1   1        1.43        4.64      3.89 o 
  -8  -1   1        9.35        7.97      2.64 o 
  -7  -1   1        0.46        0.00      1.52 o 
  -6  -1   1      250.43      256.51      9.64 o 
  -5  -1   1       87.83       84.21      3.38 o 
  -4  -1   1       60.58       72.83      4.27 o 
  -3  -1   1       13.32        9.91      1.14 o 
  -2  -1   1     2041.29     2091.76     34.31 o 
  -1  -1   1     2853.53     3095.15     60.20 o 
   0  -1   1     3762.89     3703.03     58.67 o 
   1  -1   1     2860.92     3024.11     48.21 o 
   2  -1   1    13257.77    13732.16    259.60 o 
   3  -1   1     3885.43     4123.46     80.17 o 
   4  -1   1       40.64       33.20      9.08 o 
   5  -1   1        5.33        3.78      2.16 o 
   6  -1   1        0.02        0.00      1.15 o 
   7  -1   1       49.85       46.09      7.18 o 
   8  -1   1       15.30       16.02      4.86 o 
   9  -1   1        9.64       19.35      6.03 o 
  10  -1   1        1.39        2.30      4.09 o 
 -10   0   1        1.76       11.38      4.90 o 
  -9   0   1       12.46        7.42      5.13 o 
  -8   0   1      126.67      133.45     12.81 o 
  -7   0   1       14.63       11.57      2.67 o 
  -6   0   1       30.64       38.81      4.00 o 
  -5   0   1       96.17      100.56      5.59 o 
  -4   0   1      195.28      205.72      5.63 o 
  -3   0   1     2269.10     2019.35    135.07 o 
  -2   0   1      260.70      302.60      7.56 o 
  -1   0   1      501.86      515.16     15.58 o 
   0   0   1     2804.95     2857.12     45.42 o 
   1   0   1     6821.04     6959.50    134.51 o 
   2   0   1        1.37        2.76      3.05 o 
   3   0   1        0.87        1.69      1.07 o 
   4   0   1      145.72      152.64      5.57 o 
   5   0   1        0.18        0.00      1.35 o 
   6   0   1        0.20        0.00      1.31 o 
   7   0   1        5.00        9.86      2.44 o 
   8   0   1       14.17       16.25      5.10 o 
   9   0   1        3.79        1.64      3.63 o 
  10   0   1        0.63        0.06      3.19 o 
 -10   1   1        6.34       13.39      6.92 o 
  -9   1   1       16.61       27.68      7.51 o 
  -8   1   1        5.80        5.15      3.76 o 
  -7   1   1      182.11      189.60     12.92 o 
  -6   1   1       23.69       23.53      3.09 o 
  -5   1   1       88.75       85.93      3.53 o 
  -4   1   1        1.77        3.30      0.89 o 
  -3   1   1      122.03      111.42      4.05 o 
  -2   1   1      187.05      197.72      5.25 o 
  -1   1   1      150.43      185.44      5.94 o 
   0   1   1      104.33       92.60      5.26 o 
   2   1   1     9810.70    10247.80    195.85 o 
   3   1   1     1530.77     1597.89     36.11 o 
   4   1   1      149.00      142.34      5.55 o 
   5   1   1      177.77      166.77     11.91 o 
   6   1   1      476.65      409.74     17.20 o 
   7   1   1        1.96        2.09      1.86 o 
   8   1   1       60.09       53.24      5.44 o 
   9   1   1        0.06        0.11      3.00 o 
  10   1   1       12.14       13.55      5.28 o 
  -9   2   1        0.00        0.00      4.16 o 
  -8   2   1        0.19        0.34      3.71 o 
  -7   2   1       45.74       52.49      8.32 o 
  -6   2   1        8.60        6.20      1.93 o 
  -5   2   1      209.46      189.80      7.11 o 
  -4   2   1      113.91      102.97      7.32 o 
  -3   2   1      200.94      197.08      9.66 o 
  -2   2   1     4264.74     4574.83     88.34 o 
  -1   2   1      218.53      251.94      9.38 o 
   0   2   1     1472.78     1682.96     32.97 o 
   1   2   1     3479.84     3924.82    159.19 o 
   2   2   1     1069.62     1148.47     33.97 o 
   3   2   1       32.42       30.84      2.66 o 
   4   2   1       57.95       55.87      3.97 o 
   5   2   1      363.03      340.81     16.72 o 
   6   2   1        0.12        1.34      1.62 o 
   7   2   1       11.87       10.41      2.58 o 
   8   2   1        4.66        5.76      3.32 o 
   9   2   1       78.73       78.89      8.30 o 
  10   2   1        2.90        6.07      3.87 o 
  -9   3   1        5.60       15.86      6.71 o 
  -8   3   1       22.18       17.05      5.89 o 
  -7   3   1       56.97       50.62      8.28 o 
  -6   3   1      170.49      130.45     10.15 o 
  -5   3   1      146.03      169.07     10.73 o 
  -4   3   1       48.49       49.75      6.01 o 
  -3   3   1      488.99      549.39     20.47 o 
  -2   3   1     1517.42     1500.59     44.85 o 
  -1   3   1      210.97      187.60      4.95 o 
   0   3   1     2650.47     2650.51     51.83 o 
   1   3   1      211.45      233.63      9.97 o 
   2   3   1      649.39      646.95     17.16 o 
   3   3   1      230.97      247.36      7.92 o 
   4   3   1        4.61        7.37      1.97 o 
   5   3   1        1.16        1.36      2.32 o 
   6   3   1        0.48        0.72      1.75 o 
   7   3   1        0.58        3.36      2.24 o 
   8   3   1       15.53       21.01      3.72 o 
   9   3   1        4.85        8.93      4.51 o 
  10   3   1        1.46        1.31      2.52 o 
  -9   4   1        0.75        0.00      5.08 o 
  -8   4   1        5.13        2.13      4.32 o 
  -7   4   1       73.76       86.76     10.46 o 
  -6   4   1       10.96        6.16      3.67 o 
  -5   4   1      254.58      278.76     15.20 o 
  -4   4   1      474.89      501.14     20.94 o 
  -3   4   1      194.32      176.31     10.00 o 
  -2   4   1       73.05       63.17      4.98 o 
  -1   4   1      114.83      102.43      3.73 o 
   0   4   1       13.30       16.35      1.82 o 
   1   4   1     2993.69     3192.06     66.66 o 
   2   4   1        2.55        2.78      1.05 o 
   3   4   1      397.18      409.41     11.72 o 
   4   4   1       41.87       47.05      4.24 o 
   5   4   1       34.02       31.17      3.92 o 
   6   4   1        2.50        1.97      1.94 o 
   7   4   1       26.99       28.53      4.75 o 
   8   4   1       38.19       33.97      4.92 o 
   9   4   1        1.38        0.71      2.66 o 
  -9   5   1        1.54        2.49      6.33 o 
  -8   5   1        0.20        1.49      4.69 o 
  -7   5   1        3.26       12.00      4.90 o 
  -6   5   1      222.68      191.68     13.55 o 
  -5   5   1      580.00      604.65     25.66 o 
  -4   5   1       56.25       87.53      8.71 o 
  -3   5   1       31.93       35.73      5.35 o 
  -2   5   1      326.23      368.41      9.52 o 
  -1   5   1      180.81      194.73      6.22 o 
   0   5   1       56.69       49.87      7.39 o 
   1   5   1      349.27      311.04      9.32 o 
   2   5   1       91.63       95.26      4.85 o 
   3   5   1      573.67      547.99     15.14 o 
   4   5   1      118.95      102.13      5.73 o 
   5   5   1      137.84      148.38      7.42 o 
   6   5   1       70.47       55.24      5.60 o 
   7   5   1        6.87        3.64      2.28 o 
   8   5   1       52.52       57.12     10.22 o 
   9   5   1        0.11        1.34      2.60 o 
  -8   6   1       20.52       20.94      7.51 o 
  -7   6   1        0.73        0.00      3.48 o 
  -6   6   1        0.21        1.18      3.49 o 
  -5   6   1        0.43        1.58      3.26 o 
  -4   6   1      345.69      357.59     17.86 o 
  -3   6   1       86.22       77.59      8.37 o 
  -2   6   1       54.59       55.06      3.38 o 
  -1   6   1       29.69       30.89      7.44 o 
   0   6   1      353.45      382.83     14.64 o 
   1   6   1      789.74      786.88     20.78 o 
   2   6   1       54.39       46.38      4.11 o 
   3   6   1      281.91      282.10     10.15 o 
   4   6   1       13.25       19.77      3.42 o 
   5   6   1      913.96      945.23     25.31 o 
   6   6   1       18.32       13.37      3.08 o 
   7   6   1        1.76        4.69      2.70 o 
   8   6   1        0.29        3.68      3.13 o 
   9   6   1       20.06       21.46      4.27 o 
  -8   7   1       13.55        8.72      6.51 o 
  -7   7   1       23.99       16.94      6.27 o 
  -6   7   1       75.03       86.38     11.12 o 
  -5   7   1        0.24       12.08      5.08 o 
  -4   7   1       17.49       16.94      5.05 o 
  -3   7   1      228.21      237.73     14.38 o 
  -2   7   1        9.09        9.29      3.66 o 
  -1   7   1      997.97      938.66     22.37 o 
   0   7   1      243.32      244.71      8.71 o 
   1   7   1       96.81       94.87      6.31 o 
   2   7   1      848.96      885.48     22.59 o 
   3   7   1      776.50      742.61     20.34 o 
   4   7   1      611.49      595.43     18.03 o 
   5   7   1       12.36       17.34      3.59 o 
   6   7   1        4.31        6.10      2.69 o 
   7   7   1       31.20       35.91      5.28 o 
   8   7   1        6.27        2.42      3.05 o 
  -7   8   1        0.00        2.97      5.13 o 
  -6   8   1       13.87       11.23      6.45 o 
  -5   8   1        1.00        0.00      3.84 o 
  -4   8   1      136.25      132.50     12.64 o 
  -3   8   1        8.60        7.86      4.22 o 
  -2   8   1       45.41       69.72      9.20 o 
  -1   8   1       44.80       59.99      8.45 o 
   0   8   1      139.78      122.54      6.33 o 
   1   8   1       12.69       10.49      4.63 o 
   2   8   1       91.58       85.40      6.37 o 
   3   8   1        0.53        0.47      1.79 o 
   4   8   1       11.77       10.42      3.17 o 
   5   8   1       68.52       53.99      6.21 o 
   6   8   1        1.94        3.07      2.80 o 
   7   8   1       17.90       21.06      5.01 o 
   8   8   1       26.33       25.33      4.85 o 
  -6   9   1        6.70        6.18      6.26 o 
  -5   9   1       33.81       41.87      9.33 o 
  -4   9   1        0.13        2.96      3.91 o 
  -3   9   1        4.91        4.87      3.65 o 
  -2   9   1      132.98      128.16     12.77 o 
  -1   9   1       35.11       34.95      7.22 o 
   0   9   1        5.93       11.63      4.71 o 
   1   9   1       56.12       49.72      5.15 o 
   2   9   1       14.44       11.41      3.00 o 
   3   9   1       64.74       65.89     12.10 o 
   4   9   1      110.44      122.79     12.82 o 
   5   9   1       19.04       21.25      4.46 o 
   6   9   1       68.72       67.69      7.79 o 
   7   9   1        3.03        5.53      3.30 o 
  -5  10   1        1.54        2.89      5.43 o 
  -4  10   1       23.83       30.28      8.16 o 
  -3  10   1       45.57       68.18     11.21 o 
  -2  10   1       77.41       70.83     10.79 o 
  -1  10   1        7.38       10.10      5.02 o 
   0  10   1       36.64       44.79      8.20 o 
   1  10   1        1.62        7.31      4.35 o 
   2  10   1      317.05      291.73     14.26 o 
   3  10   1        5.50        1.40      2.62 o 
   4  10   1       57.24       54.97      6.56 o 
   5  10   1      110.03      126.47     10.03 o 
   6  10   1       81.14       88.69      8.93 o 
  -4  11   1        2.76        4.94      6.55 o 
  -3  11   1        7.99       13.77      6.77 o 
  -2  11   1      115.21      162.37     16.70 o 
  -1  11   1        2.80       15.55      6.58 o 
   0  11   1        4.71       12.49      6.18 o 
   1  11   1        8.56       15.51      6.41 o 
   2  11   1        1.54        8.89      4.22 o 
   3  11   1       73.79       83.73      7.98 o 
   4  11   1        1.08        0.00      4.08 o 
  -1  12   1        2.58        2.02      6.27 o 
   0  12   1       39.22       48.16     10.53 o 
   1  12   1       23.00       30.21      8.41 o 
   2  12   1        1.05        4.21      6.05 o 
  -1 -11   2        0.12        1.07      3.25 o 
   0 -11   2       28.35       25.33      6.82 o 
   1 -11   2        1.82        3.43      4.11 o 
  -4 -10   2       47.43       53.66      7.68 o 
  -3 -10   2       63.63       82.49      9.02 o 
  -2 -10   2        4.80        4.64      4.21 o 
  -1 -10   2       12.85       16.47      4.02 o 
   0 -10   2        3.42        7.26      4.22 o 
   1 -10   2       65.69       87.77     12.14 o 
   2 -10   2       63.48       55.56      9.81 o 
   3 -10   2       37.37       44.85      9.44 o 
   4 -10   2        6.46       12.40      5.74 o 
  -5  -9   2      217.57      222.45     18.75 o 
  -4  -9   2       19.45       13.68      4.71 o 
  -3  -9   2       28.52       32.98      5.43 o 
  -2  -9   2      146.16      140.38     14.22 o 
  -1  -9   2        3.37        4.04      2.97 o 
   0  -9   2        1.95        3.78      2.53 o 
   1  -9   2      169.36      158.25     14.68 o 
   2  -9   2        4.68        7.75      4.40 o 
   3  -9   2       52.84       46.30      9.01 o 
   4  -9   2        2.11        5.08      4.22 o 
   5  -9   2        6.81        6.23      4.62 o 
  -6  -8   2        0.01        3.86      3.99 o 
  -5  -8   2        5.49        5.40      3.89 o 
  -4  -8   2       15.51       21.52      4.46 o 
  -3  -8   2       87.03       96.24      7.96 o 
  -2  -8   2        0.03        0.00      2.28 o 
  -1  -8   2       18.73       11.40      3.24 o 
   0  -8   2        2.34        1.54      1.80 o 
   1  -8   2      381.52      388.09     13.48 o 
   2  -8   2       13.72       15.51      5.23 o 
   3  -8   2      153.91      162.80     14.54 o 
   4  -8   2        9.86        8.08      4.03 o 
   5  -8   2       71.60       82.51     11.50 o 
   6  -8   2        7.18        8.59      4.53 o 
  -7  -7   2       27.32       26.63      5.22 o 
  -6  -7   2        1.41        2.14      3.07 o 
  -5  -7   2       48.05       65.27      7.11 o 
  -4  -7   2        0.00        0.61      2.30 o 
  -3  -7   2       29.46       32.65      4.81 o 
  -2  -7   2      500.58      508.48     16.20 o 
  -1  -7   2      642.03      584.90     17.38 o 
   0  -7   2      126.98      113.28      6.68 o 
   1  -7   2        1.00        1.32      2.57 o 
   2  -7   2       84.69       83.18      7.86 o 
   3  -7   2       35.11       41.68      7.20 o 
   4  -7   2      220.41      218.20     14.75 o 
   5  -7   2        0.02        0.00      2.41 o 
   6  -7   2       11.27        9.64      5.15 o 
   7  -7   2       17.77       12.29      5.21 o 
  -8  -6   2        5.42       14.71      4.46 o 
  -7  -6   2        3.05        5.57      3.01 o 
  -6  -6   2      110.32      113.04     19.54 o 
  -5  -6   2        5.83       12.61      6.51 o 
  -4  -6   2      386.51      356.09     13.27 o 
  -3  -6   2      577.26      582.92     14.08 o 
  -2  -6   2       22.67       24.18      2.91 o 
  -1  -6   2      116.94      113.61     12.84 o 
   0  -6   2       47.50       51.62      4.61 o 
   1  -6   2      100.65       78.04      5.29 o 
   2  -6   2        3.36        3.38      1.82 o 
   3  -6   2       42.45       35.64      6.33 o 
   4  -6   2       77.79       74.71      9.00 o 
   5  -6   2        3.99        0.00      2.00 o 
   6  -6   2       87.88       75.22     10.22 o 
   7  -6   2        0.05        0.47      3.16 o 
   8  -6   2        1.11        0.00      3.19 o 
  -8  -5   2       23.93       21.68      4.89 o 
  -7  -5   2       12.81        4.10      4.84 o 
  -6  -5   2        8.93       10.43      6.84 o 
  -5  -5   2      131.56      123.69      8.09 o 
  -4  -5   2       98.94       90.75      4.72 o 
  -3  -5   2       61.27       59.88      3.96 o 
  -2  -5   2      142.92      127.87      5.10 o 
  -1  -5   2        0.94        2.23      1.16 o 
   0  -5   2       67.04       66.06      3.81 o 
   1  -5   2       25.98       29.02      3.13 o 
   2  -5   2       70.69       61.63      4.64 o 
   3  -5   2        8.73       11.30      2.16 o 
   4  -5   2        0.27        0.00      1.71 o 
   5  -5   2       79.85       87.55      9.62 o 
   6  -5   2       54.02       58.27      8.54 o 
   7  -5   2       12.26        9.59      4.46 o 
   8  -5   2       18.41       13.21      5.45 o 
   9  -5   2        0.78        0.00      3.43 o 
  -9  -4   2       40.41       52.75      7.31 o 
  -8  -4   2       16.63       21.44      4.62 o 
  -7  -4   2        4.99        3.41      2.69 o 
  -6  -4   2        0.00        2.23      2.11 o 
  -5  -4   2       21.53       20.94      3.63 o 
  -4  -4   2      366.29      351.35      9.88 o 
  -3  -4   2       11.68       13.18      1.89 o 
  -2  -4   2      294.61      275.36     12.20 o 
  -1  -4   2      210.01      253.11      6.92 o 
   0  -4   2        3.33        0.69      0.85 o 
   1  -4   2        7.48        5.63      1.21 o 
   2  -4   2     1420.13     1359.70     29.66 o 
   3  -4   2      209.08      207.52      7.25 o 
   4  -4   2       53.15       56.18      7.53 o 
   5  -4   2      143.84      131.08      9.73 o 
   6  -4   2        0.42        3.49      2.75 o 
   7  -4   2       11.25        7.35      3.52 o 
   8  -4   2        0.31        0.00      2.83 o 
   9  -4   2        0.45        0.00      3.55 o 
  -9  -3   2        7.05        7.22      3.46 o 
  -8  -3   2       64.54       67.60      6.93 o 
  -7  -3   2        5.58        4.39      3.12 o 
  -6  -3   2        3.59        1.54      1.96 o 
  -5  -3   2       81.25       69.77     12.50 o 
  -4  -3   2        0.51        1.37      0.97 o 
  -3  -3   2      602.17      675.05     13.98 o 
  -2  -3   2      748.98      710.89     61.19 o 
  -1  -3   2      198.42      181.05      5.91 o 
   0  -3   2      717.25      739.24     14.28 o 
   1  -3   2      649.61      698.18     13.61 o 
   2  -3   2     1472.52     1547.98     27.04 o 
   3  -3   2      224.47      195.03      6.60 o 
   4  -3   2      677.23      689.87     16.96 o 
   5  -3   2       12.91       10.61      2.13 o 
   6  -3   2      161.74      170.34     11.58 o 
   7  -3   2       35.24       26.11      5.82 o 
   8  -3   2       11.03       15.73      5.02 o 
   9  -3   2        7.95       11.01      4.91 o 
  -9  -2   2       44.76       49.17      9.85 o 
  -8  -2   2        6.55        5.20      4.62 o 
  -7  -2   2       36.95       46.57      7.15 o 
  -6  -2   2      109.16      116.04      7.79 o 
  -5  -2   2       23.34       31.28      3.85 o 
  -4  -2   2      329.30      322.56      9.47 o 
  -3  -2   2      276.41      290.68      7.23 o 
  -2  -2   2     6357.15     6668.45    106.22 o 
  -1  -2   2       21.58       23.10      1.83 o 
   0  -2   2      530.92      572.14     11.10 o 
   1  -2   2      330.98      295.14      6.58 o 
   2  -2   2       88.71      123.81      3.79 o 
   3  -2   2     1642.58     1748.40     36.19 o 
   4  -2   2     1160.70     1219.64     37.36 o 
   5  -2   2      942.80      960.51     22.53 o 
   6  -2   2      151.98      147.16      6.56 o 
   7  -2   2        0.46        0.00      2.56 o 
   8  -2   2        3.39        3.85      3.04 o 
   9  -2   2        1.50        4.93      4.51 o 
  10  -2   2        0.55        0.00      2.92 o 
  -9  -1   2       10.52       18.49      7.10 o 
  -8  -1   2        1.25        0.00      2.09 o 
  -7  -1   2        7.33        5.48      2.36 o 
  -6  -1   2      110.35      116.58      6.80 o 
  -5  -1   2      713.87      703.42     23.83 o 
  -4  -1   2        0.08        2.58      0.97 o 
  -3  -1   2        0.19        0.53      0.72 o 
  -2  -1   2     1190.72     1227.31     21.35 o 
  -1  -1   2      402.07      439.63      8.64 o 
   0  -1   2     1193.05     1142.34     19.42 o 
   1  -1   2      103.60      101.77      7.07 o 
   2  -1   2      720.68      858.20     15.26 o 
   3  -1   2      475.60      504.85     10.09 o 
   4  -1   2     1779.38     2020.09     41.68 o 
   5  -1   2      131.35      138.52      5.83 o 
   6  -1   2      205.40      183.63     15.66 o 
   7  -1   2       15.13       13.39      2.66 o 
   8  -1   2      114.35      119.01     12.16 o 
   9  -1   2        4.11        9.91      4.62 o 
  10  -1   2        1.04        3.08      3.98 o 
  -9   0   2        0.01        2.39      4.61 o 
  -8   0   2        1.43        0.00      3.14 o 
  -7   0   2        4.34        0.52      2.49 o 
  -6   0   2      410.19      385.32     12.37 o 
  -5   0   2      103.92      103.79      4.07 o 
  -4   0   2     1905.21     1859.03     69.45 o 
  -3   0   2       81.33       97.99      7.69 o 
  -2   0   2      152.82      139.79      4.67 o 
  -1   0   2     1120.33     1149.01     19.35 o 
   0   0   2      117.67       96.16      2.42 o 
   1   0   2      717.96      666.23     11.56 o 
   2   0   2     1287.90     1318.54     27.13 o 
   3   0   2       81.18       98.06      3.06 o 
   4   0   2      270.15      262.74      8.02 o 
   5   0   2     1221.60     1183.63     26.75 o 
   6   0   2       35.90       38.67      3.87 o 
   7   0   2       23.81       24.15      3.54 o 
   8   0   2       15.38       17.37      3.50 o 
   9   0   2        0.53        3.51      3.73 o 
  10   0   2        1.29        0.00      3.54 o 
  -9   1   2        2.07        3.51      5.10 o 
  -8   1   2        2.36        0.00      3.29 o 
  -7   1   2      109.24       96.75     10.47 o 
  -6   1   2        4.09        4.13      1.59 o 
  -5   1   2        3.50        5.82      1.34 o 
  -4   1   2      496.24      527.09     10.95 o 
  -3   1   2       40.47       40.60      2.05 o 
  -2   1   2      865.72      905.19     19.00 o 
  -1   1   2     6568.29     6578.13    103.38 o 
   0   1   2      487.29      491.67     10.45 o 
   1   1   2     3277.77     3571.21     56.58 o 
   2   1   2      490.19      505.16     11.30 o 
   3   1   2     6032.02     6231.42     98.65 o 
   4   1   2      158.79      147.59      5.60 o 
   5   1   2       40.94       51.91      3.92 o 
   6   1   2       18.57       16.53      2.78 o 
   7   1   2       10.09       10.39      2.65 o 
   8   1   2        0.55        0.23      2.21 o 
   9   1   2       14.98       13.77      5.54 o 
  10   1   2        4.67       17.89      6.15 o 
  -9   2   2        4.25        0.00      4.64 o 
  -8   2   2       13.14        5.92      4.44 o 
  -7   2   2       35.32       26.54      6.22 o 
  -6   2   2      206.92      185.02     11.21 o 
  -5   2   2       17.21       19.17      1.93 o 
  -4   2   2      170.55      145.79      4.37 o 
  -3   2   2       32.30       33.09      2.55 o 
  -2   2   2       68.99       61.08      2.31 o 
  -1   2   2     1357.65     1454.98     28.80 o 
   0   2   2      557.85      547.50     11.51 o 
   1   2   2     4201.49     4521.80     71.57 o 
   2   2   2    13012.02    13662.73    264.86 o 
   3   2   2     1771.34     1716.59     35.47 o 
   4   2   2      399.71      417.97     11.51 o 
   5   2   2      105.28       97.90      5.11 o 
   6   2   2        0.02        0.08      1.43 o 
   7   2   2       41.91       40.58      4.62 o 
   8   2   2       70.01       73.86      6.65 o 
   9   2   2      101.51      100.36      7.93 o 
  10   2   2        7.34       15.93      5.54 o 
  -9   3   2        3.57        2.42      5.20 o 
  -8   3   2       32.93       49.81      9.20 o 
  -7   3   2       54.41       46.60      7.86 o 
  -6   3   2        3.62        5.55      2.29 o 
  -5   3   2       90.97       77.26      7.99 o 
  -4   3   2       30.41       29.55      1.86 o 
  -3   3   2      180.54      177.57      9.45 o 
  -2   3   2       89.07      109.42      6.54 o 
  -1   3   2     6000.11     6675.41    127.27 o 
   0   3   2     1082.16     1272.16     25.76 o 
   2   3   2     4023.55     4187.98     81.52 o 
   3   3   2      406.29      414.12      8.47 o 
   4   3   2     2044.30     2130.55     44.64 o 
   5   3   2      293.34      256.73      9.13 o 
   6   3   2        8.25        9.61      2.28 o 
   7   3   2       72.42       61.04     10.29 o 
   8   3   2       10.79       10.75      3.14 o 
   9   3   2       23.83       26.84      6.59 o 
  10   3   2        0.24        0.00      2.48 o 
  -9   4   2        0.31        2.04      5.79 o 
  -8   4   2       27.34       29.71      7.70 o 
  -7   4   2       29.09       32.86      6.98 o 
  -6   4   2      164.23      134.73     10.91 o 
  -5   4   2      247.40      269.54     14.74 o 
  -4   4   2      261.17      256.45     13.48 o 
  -3   4   2      223.17      211.71     11.14 o 
  -2   4   2       64.17       48.61      5.09 o 
  -1   4   2      207.09      253.64      6.64 o 
   0   4   2      119.28      109.96      4.33 o 
   1   4   2      805.53      839.15    116.91 o 
   2   4   2      742.56      770.70     17.97 o 
   3   4   2       17.13       10.67      2.37 o 
   4   4   2        2.10        0.66      4.64 o 
   5   4   2      218.12      216.24      8.52 o 
   6   4   2      311.45      312.43     11.37 o 
   7   4   2       67.15       84.88     11.08 o 
   8   4   2       15.48       11.09      3.37 o 
   9   4   2        7.62        7.45      3.16 o 
  10   4   2        4.81       15.32      4.05 o 
  -9   5   2       17.81       16.02      8.04 o 
  -8   5   2        0.00        5.82      5.02 o 
  -7   5   2        7.56        6.80      4.36 o 
  -6   5   2      261.51      224.28     14.68 o 
  -5   5   2      227.79      203.58     13.07 o 
  -4   5   2      107.81       92.78      8.86 o 
  -3   5   2      373.97      376.84     16.68 o 
  -2   5   2      118.67      107.53      7.53 o 
  -1   5   2      341.23      332.57      8.80 o 
   0   5   2     1151.95     1090.44     23.80 o 
   1   5   2       41.51       48.14      4.90 o 
   2   5   2      105.80      116.89      5.18 o 
   3   5   2      927.77      938.08     22.46 o 
   4   5   2       49.25       45.34      4.23 o 
   5   5   2       21.93       13.83      3.60 o 
   6   5   2        7.26        8.57      2.62 o 
   7   5   2      308.45      318.15     18.07 o 
   8   5   2        8.02        5.03      2.83 o 
   9   5   2       13.27        8.91      3.52 o 
  -8   6   2        1.66        3.85      6.00 o 
  -7   6   2        2.19       11.28      5.12 o 
  -6   6   2        1.07        3.00      3.38 o 
  -5   6   2       65.97       60.95      8.48 o 
  -4   6   2        0.01        1.51      2.74 o 
  -3   6   2      831.69      660.18     25.78 o 
  -2   6   2      230.02      261.35     13.46 o 
  -1   6   2      237.09      218.63     10.64 o 
   0   6   2      396.47      404.57     15.93 o 
   1   6   2     2116.82     2249.78     46.89 o 
   2   6   2      100.09       87.16      6.23 o 
   3   6   2       59.03       44.10      5.93 o 
   4   6   2      915.65      910.69     33.13 o 
   5   6   2      181.46      173.47     11.76 o 
   6   6   2       44.87       56.04     10.42 o 
   7   6   2        2.67        7.40      4.05 o 
   8   6   2        0.11        0.00      2.66 o 
   9   6   2       10.91       15.99      4.12 o 
  -8   7   2        1.25        0.00      6.04 o 
  -7   7   2       19.75       26.03      7.73 o 
  -6   7   2        2.65        0.45      3.69 o 
  -5   7   2        1.62        2.55      3.26 o 
  -4   7   2      237.98      225.27     14.10 o 
  -3   7   2       17.67       21.41      5.24 o 
  -2   7   2       80.27       66.85      8.01 o 
  -1   7   2       40.85       39.27      4.68 o 
   0   7   2      134.05      145.43      6.26 o 
   1   7   2       11.20       12.52      2.30 o 
   2   7   2       65.36       64.71      5.06 o 
   3   7   2       12.28       12.82      4.28 o 
   4   7   2      412.54      412.57     25.43 o 
   5   7   2        7.60        7.13      3.02 o 
   6   7   2       47.34       56.38      6.33 o 
   7   7   2      162.21      150.52     10.28 o 
   8   7   2        0.27        0.00      2.31 o 
  -7   8   2       10.94       14.06      6.37 o 
  -6   8   2        3.25       10.32      5.10 o 
  -5   8   2       34.99       24.50      6.56 o 
  -4   8   2        0.06        3.37      3.58 o 
  -3   8   2      106.45       89.79     10.35 o 
  -2   8   2       26.05       26.66      6.04 o 
  -1   8   2      406.26      437.81     20.64 o 
   0   8   2      158.06      148.64      6.70 o 
   1   8   2       77.61       73.14      9.70 o 
   2   8   2      221.57      195.06      8.46 o 
   3   8   2      240.39      234.84      9.88 o 
   4   8   2        0.48        2.89      2.08 o 
   5   8   2      196.78      183.70      9.56 o 
   6   8   2      179.42      178.31      9.93 o 
   7   8   2        0.05        0.00      2.58 o 
   8   8   2       11.60       15.95      3.93 o 
  -6   9   2        7.47        3.16      5.64 o 
  -5   9   2        0.47        2.68      4.87 o 
  -4   9   2        0.04        0.00      2.82 o 
  -3   9   2       11.74        8.01      4.73 o 
  -2   9   2        6.29        6.22      4.36 o 
  -1   9   2        5.22        0.41      3.27 o 
   0   9   2      143.63      166.08     12.19 o 
   1   9   2       20.78       19.95      3.35 o 
   2   9   2       64.60       53.47      5.36 o 
   3   9   2       18.14       17.29      3.48 o 
   4   9   2      233.09      225.20     10.70 o 
   5   9   2        2.15        2.13      2.81 o 
   6   9   2       12.56       10.27      3.90 o 
   7   9   2       26.54       28.83      5.42 o 
  -5  10   2       27.43       25.17      8.21 o 
  -4  10   2       48.58       52.16     10.03 o 
  -3  10   2       72.59      110.50     13.10 o 
  -2  10   2       32.48       46.34      8.57 o 
  -1  10   2        0.50        0.00      3.34 o 
   0  10   2      197.28      198.03     14.30 o 
   1  10   2       78.16       81.16     10.33 o 
   2  10   2        5.07        3.94      2.39 o 
   3  10   2        6.51        9.97      3.28 o 
   4  10   2        6.51        5.89      3.21 o 
   5  10   2      137.38      135.89     10.22 o 
   6  10   2        3.86        0.36      2.87 o 
  -4  11   2       11.80       18.77      7.76 o 
  -3  11   2        3.47        6.25      5.72 o 
  -2  11   2      166.08      179.93     16.85 o 
  -1  11   2       63.88       70.14     10.99 o 
   0  11   2       19.86       27.01      7.26 o 
   1  11   2       12.97       21.35      6.48 o 
   2  11   2        8.38        5.34      4.16 o 
   3  11   2        0.31        1.50      2.88 o 
   4  11   2        0.01        0.00      2.84 o 
   5  11   2        7.03        6.71      3.72 o 
  -2  12   2        0.01       10.06      7.14 o 
  -1  12   2       19.26       18.13      7.72 o 
   0  12   2       24.05       30.42      8.45 o 
   1  12   2        4.68        0.96      4.61 o 
   2  12   2        3.91        0.00      4.44 o 
   3  12   2       52.28       66.44     11.01 o 
  -3 -10   3       14.03       10.98      5.21 o 
  -2 -10   3        0.01        0.00      3.30 o 
  -1 -10   3        0.44        3.28      2.76 o 
   0 -10   3       19.94       11.61      4.99 o 
   1 -10   3        0.04        0.00      4.14 o 
   2 -10   3        2.30        2.57      4.00 o 
   3 -10   3        0.99        0.63      3.80 o 
  -4  -9   3       12.90       12.46      4.88 o 
  -3  -9   3      142.12      126.20      9.98 o 
  -2  -9   3       46.65       42.92      6.11 o 
  -1  -9   3       23.33       26.56      4.80 o 
   0  -9   3       34.99       28.27      4.63 o 
   1  -9   3        0.37        3.32      3.87 o 
   2  -9   3        1.20        0.88      3.36 o 
   3  -9   3       27.50       39.46      8.82 o 
   4  -9   3       36.76       43.12      8.96 o 
   5  -9   3        2.78        2.12      3.94 o 
  -6  -8   3        5.85        2.26      5.37 o 
  -5  -8   3        9.33       10.66      4.70 o 
  -4  -8   3        0.09        1.11      3.87 o 
  -3  -8   3      116.45      145.35      9.74 o 
  -2  -8   3       64.27       82.72      7.53 o 
  -1  -8   3       12.28        6.57      3.00 o 
   0  -8   3      253.42      234.68     10.38 o 
   1  -8   3        6.49        8.09      2.86 o 
   2  -8   3      144.05      159.55     14.61 o 
   3  -8   3       57.75       54.61      9.16 o 
   4  -8   3       49.19       47.32      8.68 o 
   5  -8   3        2.60        0.00      3.12 o 
   6  -8   3        3.25        5.23      4.28 o 
  -7  -7   3        9.81        9.73      4.59 o 
  -6  -7   3        2.47        4.07      3.22 o 
  -5  -7   3       36.99       43.58      6.25 o 
  -4  -7   3      281.34      297.11     29.29 o 
  -3  -7   3        1.79        0.00      1.53 o 
  -2  -7   3       96.11       91.08      7.21 o 
  -1  -7   3      569.71      532.09     16.77 o 
   0  -7   3       22.44       26.25      5.50 o 
   1  -7   3        9.93       11.30      3.62 o 
   2  -7   3        0.71        3.68      2.27 o 
   3  -7   3       32.06       36.42      7.10 o 
   4  -7   3      196.41      179.77     13.66 o 
   5  -7   3        5.21        6.41      4.07 o 
   6  -7   3       16.82       27.61      7.00 o 
   7  -7   3        3.07        8.37      4.13 o 
  -7  -6   3       38.65       33.97     10.84 o 
  -6  -6   3        0.10        0.90      3.21 o 
  -5  -6   3       70.76       61.85      6.48 o 
  -4  -6   3      112.48      114.06      8.08 o 
  -3  -6   3      264.70      238.68     10.39 o 
  -2  -6   3      223.59      211.05      7.45 o 
  -1  -6   3      124.71      122.60      6.45 o 
   0  -6   3       39.52       33.63      3.55 o 
   1  -6   3       83.60       76.99      5.68 o 
   2  -6   3      176.46      178.92     15.84 o 
   3  -6   3      203.58      210.61     10.25 o 
   4  -6   3       35.80       31.87      6.33 o 
   5  -6   3       76.56       46.67      7.68 o 
   6  -6   3       12.94       18.40      5.23 o 
   7  -6   3        0.00        1.93      3.88 o 
   8  -6   3        1.67        0.94      3.69 o 
  -8  -5   3        0.00        2.89      3.50 o 
  -7  -5   3       65.86       71.35      7.73 o 
  -6  -5   3       24.18       20.18      4.15 o 
  -5  -5   3        0.64        1.96      2.08 o 
  -4  -5   3       28.15       22.35      2.75 o 
  -3  -5   3        0.33        0.00      1.26 o 
  -2  -5   3        0.03        0.00      1.19 o 
  -1  -5   3      272.13      249.05      7.66 o 
   0  -5   3      185.44      176.34     10.74 o 
   1  -5   3        2.58        1.58      1.18 o 
   2  -5   3      569.09      528.43     14.86 o 
   3  -5   3      635.12      610.47     18.88 o 
   4  -5   3      174.49      184.16     12.01 o 
   5  -5   3       26.94       31.38      6.01 o 
   6  -5   3        3.87        0.00      2.44 o 
   7  -5   3       26.89       29.00      6.70 o 
   8  -5   3        0.01        0.70      3.65 o 
  -8  -4   3       14.96       18.12      4.78 o 
  -7  -4   3       84.33       71.32      8.50 o 
  -6  -4   3      107.82       99.71     12.37 o 
  -5  -4   3      273.77      277.37     11.29 o 
  -4  -4   3        0.18        0.00      1.05 o 
  -3  -4   3      330.63      278.85     10.26 o 
  -2  -4   3      135.93      130.47      5.02 o 
  -1  -4   3      478.39      433.59     10.44 o 
   0  -4   3     1367.44     1473.46     26.98 o 
   1  -4   3      734.21      748.35     15.45 o 
   2  -4   3      504.08      459.55     10.74 o 
   3  -4   3       12.53       13.32      3.00 o 
   4  -4   3       19.93       23.93      5.21 o 
   5  -4   3       23.70       21.12      4.75 o 
   6  -4   3      116.60      131.63     11.57 o 
   7  -4   3       67.22       81.89     10.20 o 
   8  -4   3       15.58        8.59      4.27 o 
   9  -4   3        1.39        4.20      4.24 o 
  -9  -3   3        3.66        3.51      3.82 o 
  -8  -3   3       23.36       27.42      4.87 o 
  -7  -3   3       53.10       48.85      5.79 o 
  -6  -3   3        2.84        4.42      2.47 o 
  -5  -3   3        0.02        0.26      1.57 o 
  -4  -3   3      947.28      941.57     19.04 o 
  -3  -3   3       46.87       48.14      3.30 o 
  -2  -3   3     1880.07     2014.53     66.24 o 
  -1  -3   3     1814.63     1814.37     31.79 o 
   0  -3   3     1971.69     2050.48     35.23 o 
   1  -3   3      114.99      102.84      4.93 o 
   2  -3   3        3.04        4.14      1.06 o 
   3  -3   3      169.97      160.73      5.21 o 
   4  -3   3       95.67       93.68      4.76 o 
   5  -3   3       33.32       44.47      7.79 o 
   6  -3   3      184.33      163.44     11.42 o 
   7  -3   3        1.80        3.16      3.08 o 
   8  -3   3        9.62       13.02      4.57 o 
   9  -3   3       14.65       15.73      5.67 o 
  -9  -2   3        0.77        0.03      5.61 o 
  -8  -2   3       88.73       87.66     14.16 o 
  -7  -2   3      214.22      211.86      9.94 o 
  -6  -2   3       84.94       82.39      7.00 o 
  -5  -2   3       69.20       66.23      5.31 o 
  -4  -2   3       12.28       18.20      2.16 o 
  -3  -2   3     3653.43     4043.95     66.69 o 
  -2  -2   3       74.02       76.72      4.08 o 
  -1  -2   3       90.33      117.37      3.98 o 
   0  -2   3       47.71       58.39      2.81 o 
   1  -2   3        0.00        0.17      0.60 o 
   2  -2   3       69.31       71.29      3.00 o 
   3  -2   3     1039.08     1060.23     19.57 o 
   4  -2   3     2388.72     2629.21     53.86 o 
   5  -2   3       48.96       45.88      3.95 o 
   6  -2   3      165.28      158.11      8.34 o 
   7  -2   3       62.52       76.97      9.03 o 
   8  -2   3       95.16      100.34     11.27 o 
   9  -2   3        0.01        0.00      3.12 o 
  10  -2   3        0.53        1.60      3.81 o 
  -9  -1   3        4.16       12.20      6.01 o 
  -8  -1   3        4.65        0.00      3.82 o 
  -7  -1   3        0.28        0.17      1.86 o 
  -6  -1   3       99.07       97.73     11.00 o 
  -5  -1   3        9.86       11.81      1.85 o 
  -4  -1   3        0.59        2.29      1.07 o 
  -3  -1   3      395.35      372.10     14.55 o 
  -2  -1   3      148.95      152.87      5.59 o 
  -1  -1   3     1406.89     1483.51     25.50 o 
   0  -1   3     5570.95     5947.50     94.51 o 
   1  -1   3        8.03        6.29      1.75 o 
   2  -1   3        3.32        0.17      1.16 o 
   3  -1   3     2311.22     2484.84     41.33 o 
   4  -1   3     1912.47     1952.08     33.52 o 
   5  -1   3      194.54      206.12      7.60 o 
   6  -1   3      226.53      224.99     18.88 o 
   7  -1   3      359.19      348.21     11.86 o 
   8  -1   3        7.62        8.67      4.11 o 
   9  -1   3       13.27       15.15      5.43 o 
  10  -1   3        1.50        0.21      3.30 o 
  -9   0   3        0.64        0.30      4.82 o 
  -8   0   3        6.33        7.53      4.69 o 
  -7   0   3        1.97        3.49      2.90 o 
  -6   0   3        7.98        6.13      2.06 o 
  -5   0   3      116.89      116.64     11.53 o 
  -4   0   3       36.19       33.68      3.17 o 
  -3   0   3     1055.27     1028.38     23.26 o 
  -2   0   3      246.00      230.26      6.80 o 
  -1   0   3      731.70      678.35     12.46 o 
   0   0   3     2610.31     2723.23     44.07 o 
   1   0   3     4362.36     4456.65     87.26 o 
   2   0   3      163.13      172.56      4.35 o 
   3   0   3     1817.84     1921.11     41.56 o 
   4   0   3      552.33      629.64     12.44 o 
   5   0   3      340.36      330.44     19.54 o 
   6   0   3        7.98        6.03      1.87 o 
   7   0   3        0.47        0.00      1.67 o 
   8   0   3       11.70       12.12      2.96 o 
   9   0   3        0.11        1.10      3.54 o 
  10   0   3       23.88       20.64      6.37 o 
  -9   1   3        0.06        0.00      4.88 o 
  -8   1   3        2.31        2.39      3.98 o 
  -7   1   3      283.06      316.47     17.98 o 
  -6   1   3        0.07        0.00      1.53 o 
  -5   1   3      283.26      260.84      7.38 o 
  -4   1   3     1305.07     1273.03     22.98 o 
  -3   1   3       26.75       20.08      2.25 o 
  -2   1   3     1075.60     1167.69     22.11 o 
  -1   1   3      168.76      164.51      4.93 o 
   0   1   3     3263.65     3368.09     53.80 o 
   1   1   3     2264.24     2507.36     40.47 o 
   2   1   3     3116.75     3090.20     49.71 o 
   3   1   3      673.32      742.86     13.65 o 
   4   1   3       19.65       26.58      1.84 o 
   5   1   3      393.73      405.02     11.83 o 
   6   1   3      113.39      125.89      6.13 o 
   7   1   3       41.25       46.65      4.75 o 
   8   1   3       72.72       74.88      6.26 o 
   9   1   3        0.09        0.00      3.48 o 
  10   1   3       14.64        9.20      5.30 o 
  -9   2   3       18.15       16.13      7.28 o 
  -8   2   3        0.48        0.00      3.41 o 
  -7   2   3       47.13       55.93      8.50 o 
  -6   2   3      285.81      312.24     22.72 o 
  -5   2   3        0.25        1.73      1.02 o 
  -4   2   3       16.69       20.46      1.88 o 
  -3   2   3      249.04      247.15      5.97 o 
  -2   2   3      558.03      531.99     10.22 o 
  -1   2   3      674.54      770.88     13.63 o 
   0   2   3       46.35       42.11      2.01 o 
   1   2   3     1149.77     1145.52     20.71 o 
   2   2   3      390.36      390.75      7.67 o 
   3   2   3       51.33       40.96      1.99 o 
   4   2   3        8.10        9.85      1.06 o 
   5   2   3       56.42       58.81      4.34 o 
   6   2   3       25.17       24.09      3.22 o 
   7   2   3      102.40       91.96      6.36 o 
   8   2   3       24.82       28.56      4.26 o 
   9   2   3       18.45       13.21      3.50 o 
  10   2   3        2.84        2.38      3.30 o 
  -9   3   3        3.44        3.66      5.79 o 
  -8   3   3       35.63       37.89      8.01 o 
  -7   3   3        3.00        3.10      3.81 o 
  -6   3   3        8.98       12.43      2.76 o 
  -5   3   3       15.98       14.75      2.88 o 
  -4   3   3       37.11       31.42      1.92 o 
  -3   3   3     1234.15     1376.34     23.93 o 
  -2   3   3       32.55       33.90      2.89 o 
  -1   3   3     1055.60     1177.60     23.98 o 
   0   3   3      219.15      252.04      5.49 o 
   1   3   3     6945.73     7328.22    115.40 o 
   2   3   3      417.38      440.95      8.78 o 
   3   3   3      588.39      628.39     30.76 o 
   4   3   3      757.59      749.04     14.06 o 
   5   3   3       34.60       30.15      4.71 o 
   6   3   3       10.49       14.06      4.45 o 
   7   3   3        1.78        1.82      1.97 o 
   8   3   3       43.94       56.06      5.82 o 
   9   3   3        2.56        3.65      2.59 o 
  10   3   3        2.20        2.09      2.98 o 
  -9   4   3        1.66        0.44      5.46 o 
  -8   4   3       28.84       25.55      7.37 o 
  -7   4   3        6.86        4.83      4.27 o 
  -6   4   3      402.73      447.97     14.80 o 
  -5   4   3       73.07       76.29      5.68 o 
  -4   4   3      181.59      180.32     10.77 o 
  -3   4   3       18.08       17.80      3.67 o 
  -2   4   3       52.76       38.79      4.64 o 
  -1   4   3     1270.39     1397.96     28.49 o 
   0   4   3      107.10      100.41      7.20 o 
   1   4   3     2091.03     2246.80     63.47 o 
   2   4   3      191.07      135.08      6.91 o 
   3   4   3     1777.43     1869.54     71.40 o 
   4   4   3        0.04        0.86      0.78 o 
   5   4   3      502.60      472.62     13.94 o 
   6   4   3       33.98       28.80      3.89 o 
   7   4   3      153.39      152.20      8.76 o 
   8   4   3        4.28        5.42      2.68 o 
   9   4   3        0.04        0.67      2.62 o 
  10   4   3        4.90        3.52      4.03 o 
  -8   5   3        0.12        0.00      4.21 o 
  -7   5   3       14.12       11.52      5.42 o 
  -6   5   3       59.65       84.85     10.17 o 
  -5   5   3       23.62       20.23      5.15 o 
  -4   5   3        1.66        7.53      3.19 o 
  -3   5   3      701.38      817.83     29.33 o 
  -2   5   3      108.26      100.40      7.17 o 
  -1   5   3     1675.02     1841.56     37.35 o 
   0   5   3      327.31      368.22     10.06 o 
   1   5   3       24.68       24.77      3.49 o 
   2   5   3      900.73     1003.47     22.80 o 
   3   5   3      822.17      887.77     21.21 o 
   4   5   3       20.18       18.98      1.91 o 
   5   5   3      183.99      186.05      8.32 o 
   6   5   3       75.53       76.64      6.24 o 
   7   5   3      149.04      148.64      8.19 o 
   8   5   3        5.32        3.79      2.81 o 
   9   5   3        0.66        5.19      4.27 o 
  -8   6   3       20.07       31.96      9.15 o 
  -7   6   3        0.02        3.40      4.55 o 
  -6   6   3        1.81        7.04      4.42 o 
  -5   6   3        0.65        3.60      3.59 o 
  -4   6   3       72.42       58.53      7.83 o 
  -3   6   3       75.08       61.61      7.15 o 
  -2   6   3      219.62      209.00     11.58 o 
  -1   6   3      181.89      179.68      6.01 o 
   0   6   3      110.99      106.61     10.80 o 
   1   6   3      244.30      231.74      7.67 o 
   2   6   3      114.14      119.77      7.81 o 
   3   6   3      212.64      203.22      7.81 o 
   4   6   3      320.86      332.09     11.28 o 
   5   6   3        0.01        1.72      1.63 o 
   6   6   3      139.44      127.46     15.62 o 
   7   6   3       13.04       18.38      3.77 o 
   8   6   3        7.81        9.93      4.55 o 
   9   6   3        5.04        3.94      4.26 o 
  -8   7   3        2.12        5.96      6.00 o 
  -7   7   3        0.39        5.93      5.24 o 
  -6   7   3        0.77        3.70      3.71 o 
  -5   7   3        0.92        0.00      3.16 o 
  -4   7   3       82.04       81.19      9.55 o 
  -3   7   3        0.53        1.33      2.94 o 
  -2   7   3        2.08        2.56      2.56 o 
  -1   7   3       34.61       42.91      6.29 o 
   0   7   3        2.32        1.36      2.53 o 
   1   7   3      167.73      134.86      5.93 o 
   2   7   3       51.69       60.39      4.62 o 
   3   7   3        1.44        2.10      1.45 o 
   4   7   3      585.32      563.39     16.72 o 
   5   7   3       12.14       17.13      3.41 o 
   6   7   3        0.05        4.57      2.78 o 
   7   7   3       21.98       20.94      4.01 o 
   8   7   3       58.76       65.83      7.60 o 
   9   7   3        0.04        2.97      3.06 o 
  -7   8   3        0.07        0.00      5.43 o 
  -6   8   3       48.29       48.46      9.23 o 
  -5   8   3       43.59       65.16      9.66 o 
  -4   8   3      322.71      349.35     19.10 o 
  -3   8   3        0.16        1.33      3.01 o 
  -2   8   3      473.21      508.49     22.73 o 
  -1   8   3        8.63       10.06      4.05 o 
   0   8   3       40.65       39.52      3.86 o 
   1   8   3       67.17       78.70      5.34 o 
   2   8   3      381.25      395.25     26.19 o 
   3   8   3       38.38       51.96      5.08 o 
   4   8   3       37.83       45.20      5.24 o 
   5   8   3        0.07        2.68      2.18 o 
   6   8   3      120.44      123.51      9.04 o 
   7   8   3       31.96       44.45      6.39 o 
   8   8   3        8.68       11.46      4.10 o 
  -6   9   3        4.82        5.86      5.59 o 
  -5   9   3       11.00        1.49      4.14 o 
  -4   9   3       31.74       43.23      8.10 o 
  -3   9   3        7.56       11.72      4.46 o 
  -2   9   3      258.91      274.89     16.47 o 
  -1   9   3       31.16       29.79      6.43 o 
   0   9   3      194.04      202.78     13.24 o 
   1   9   3        0.09        0.00      1.91 o 
   2   9   3      281.48      244.89      9.97 o 
   3   9   3       18.91       19.25      4.46 o 
   4   9   3       12.22       31.70      4.80 o 
   5   9   3        1.65        1.47      2.58 o 
   6   9   3       17.96       20.54      4.50 o 
   7   9   3       19.40       27.55      5.65 o 
  -5  10   3        3.69        1.80      5.43 o 
  -4  10   3       27.37       43.64      9.04 o 
  -3  10   3       39.83       33.20      8.12 o 
  -2  10   3       98.91      113.04     12.40 o 
  -1  10   3        1.66        3.80      3.55 o 
   0  10   3      214.77      211.34     14.46 o 
   1  10   3       54.25       60.26      8.87 o 
   2  10   3      119.62      125.95      8.03 o 
   3  10   3        0.02        0.00      2.08 o 
   4  10   3      141.68      143.43      9.44 o 
   5  10   3       10.81        8.77      3.61 o 
   6  10   3        1.37        0.00      2.77 o 
  -4  11   3        6.63        4.83      5.67 o 
  -3  11   3       49.43       64.05     11.19 o 
  -2  11   3        0.32        2.22      4.68 o 
  -1  11   3       84.95       85.39     11.46 o 
   0  11   3       14.62       16.17      5.65 o 
   1  11   3        3.68        4.11      3.99 o 
   2  11   3        6.12        7.22      4.07 o 
   3  11   3        2.93        6.04      4.84 o 
   4  11   3       11.48       13.19      4.31 o 
   5  11   3       14.70       16.69      9.47 o 
  -2  12   3        9.08        8.48      6.10 o 
  -1  12   3       15.23       14.21      7.02 o 
   0  12   3        0.50        4.73      4.79 o 
   1  12   3       20.68       16.95      6.36 o 
   2  12   3       47.17       48.54      9.45 o 
   3  12   3        3.92        6.84      4.53 o 
   0 -10   4        2.15        7.20      4.17 o 
   1 -10   4       46.64       44.68      9.31 o 
  -3  -9   4       53.95       51.82      7.28 o 
  -2  -9   4        0.20        2.26      5.29 o 
  -1  -9   4        6.41        8.54      3.86 o 
   0  -9   4       57.00       69.56      7.12 o 
   1  -9   4       19.41       38.00      8.34 o 
   2  -9   4        0.83        1.55      4.31 o 
   3  -9   4        2.66        2.34      3.69 o 
   4  -9   4        6.45       10.55      5.02 o 
  -5  -8   4        2.78        6.70      5.39 o 
  -4  -8   4       12.89        9.38      7.86 o 
  -3  -8   4       62.37       57.15      9.95 o 
  -2  -8   4       43.39       41.00      5.87 o 
  -1  -8   4        3.13        3.62      2.92 o 
   0  -8   4      159.00      145.21      8.80 o 
   1  -8   4       94.66       81.75      7.20 o 
   2  -8   4       19.55       23.58      6.70 o 
   3  -8   4       49.69       48.90      9.33 o 
   4  -8   4      123.59      109.47     13.37 o 
   5  -8   4       10.19        4.14      4.07 o 
   6  -8   4        5.42        2.48      4.18 o 
  -6  -7   4       29.99       34.47      5.91 o 
  -5  -7   4       67.42       71.94      8.06 o 
  -4  -7   4        0.74        1.44      2.97 o 
  -3  -7   4        8.65        7.59      2.47 o 
  -2  -7   4       27.21       25.48      5.88 o 
  -1  -7   4       36.52       45.69      4.53 o 
   0  -7   4        0.02        0.45      2.98 o 
   1  -7   4       22.73       30.35      8.19 o 
   2  -7   4        0.63        3.65      2.42 o 
   3  -7   4       45.01       43.57      7.64 o 
   4  -7   4      259.26      298.54     18.37 o 
   5  -7   4        0.39        0.00      3.48 o 
   6  -7   4        4.44        3.69      3.95 o 
   7  -7   4        6.47        6.15      4.31 o 
  -7  -6   4        0.12        1.28      2.97 o 
  -6  -6   4        0.04        1.33      3.82 o 
  -5  -6   4       14.15       18.01      4.35 o 
  -4  -6   4      117.82      136.92     14.76 o 
  -3  -6   4       22.21       26.13      3.29 o 
  -2  -6   4      455.08      425.29     11.84 o 
  -1  -6   4        9.61        8.40      2.26 o 
   0  -6   4        7.60        6.45      1.99 o 
   1  -6   4      170.43      142.27      6.07 o 
   2  -6   4      228.22      224.97      9.45 o 
   3  -6   4        9.05       11.25      2.75 o 
   4  -6   4        0.24        0.00      2.24 o 
   5  -6   4        9.77        2.20      3.55 o 
   6  -6   4        0.58        7.77      3.85 o 
   7  -6   4       14.77       26.50      6.33 o 
  -7  -5   4       57.05       64.53      7.60 o 
  -6  -5   4        0.48        0.00      2.44 o 
  -5  -5   4        2.01        4.78      2.63 o 
  -4  -5   4       36.06       33.70      3.55 o 
  -3  -5   4      434.45      413.06     14.21 o 
  -2  -5   4       25.98       29.60      3.28 o 
  -1  -5   4      100.87       79.93      4.84 o 
   0  -5   4     1356.38     1254.27     37.45 o 
   1  -5   4       75.44       55.37      4.06 o 
   2  -5   4      344.24      342.49      9.61 o 
   3  -5   4        5.31        5.40      2.25 o 
   4  -5   4        6.00        6.26      2.38 o 
   5  -5   4       56.08       56.37      8.16 o 
   6  -5   4       23.90       30.32      6.74 o 
   7  -5   4        1.96        6.51      4.02 o 
   8  -5   4        0.11        0.00      3.07 o 
  -8  -4   4       15.12       12.75      4.43 o 
  -7  -4   4       20.86       27.08      7.60 o 
  -6  -4   4        0.68        2.18      2.48 o 
  -5  -4   4      215.13      199.89      9.63 o 
  -4  -4   4       28.77       32.84      3.37 o 
  -3  -4   4        7.42        6.25      3.74 o 
  -2  -4   4      637.36      608.66     14.02 o 
  -1  -4   4      176.35      198.02      6.58 o 
   0  -4   4      826.99      892.15     18.20 o 
   1  -4   4        7.08        5.52      1.52 o 
   2  -4   4        5.93        6.02      1.50 o 
   3  -4   4      327.10      293.52      8.32 o 
   4  -4   4       75.80       78.84      5.33 o 
   5  -4   4       24.90       26.95      5.31 o 
   6  -4   4        0.12        0.00      2.50 o 
   7  -4   4        0.27        0.00      3.03 o 
   8  -4   4       30.05       28.98      6.71 o 
   9  -4   4        0.41        7.55      4.50 o 
  -8  -3   4       18.81       10.99      6.93 o 
  -7  -3   4      103.72      101.59     12.30 o 
  -6  -3   4        3.58        0.00      2.09 o 
  -5  -3   4      208.48      188.44      8.88 o 
  -4  -3   4       81.53       76.39      4.59 o 
  -3  -3   4       61.28       48.95      8.12 o 
  -2  -3   4      292.21      309.61      8.39 o 
  -1  -3   4      964.03     1034.12     20.13 o 
   0  -3   4       33.95       24.30      2.75 o 
   1  -3   4      689.07      654.54     27.08 o 
   2  -3   4        0.32        0.00      0.80 o 
   3  -3   4      225.69      226.56      6.78 o 
   4  -3   4       10.29       11.54      1.92 o 
   5  -3   4       44.94       52.39      4.59 o 
   6  -3   4       26.13       32.18      5.92 o 
   7  -3   4        3.02        8.56      3.91 o 
   8  -3   4        9.60       14.83      4.97 o 
   9  -3   4       17.21       19.12      6.52 o 
  -8  -2   4        0.27        0.00      2.76 o 
  -7  -2   4        2.21        4.72      2.44 o 
  -6  -2   4      157.20      169.56      8.46 o 
  -5  -2   4       15.36       10.32      2.55 o 
  -4  -2   4        0.30        0.24      1.07 o 
  -3  -2   4        3.05        5.10      1.31 o 
  -2  -2   4       23.97       13.32      1.84 o 
  -1  -2   4        1.50        4.86      1.48 o 
   0  -2   4       94.81       67.35      3.31 o 
   1  -2   4      107.69      108.24      5.08 o 
   2  -2   4      707.75      706.95     17.64 o 
   3  -2   4       76.54       62.30      3.41 o 
   4  -2   4       19.35       12.08      1.85 o 
   5  -2   4      115.82      117.22      5.81 o 
   6  -2   4       25.12       27.82      4.60 o 
   7  -2   4        4.82       12.97      4.28 o 
   8  -2   4       33.61       30.05      6.73 o 
   9  -2   4       24.90       28.18      7.11 o 
  -9  -1   4        4.98        0.00      5.17 o 
  -8  -1   4        9.61       10.37      5.46 o 
  -7  -1   4        0.17        0.00      1.89 o 
  -6  -1   4       99.55      116.26      6.85 o 
  -5  -1   4        7.19       12.80      2.05 o 
  -4  -1   4      301.92      315.02      8.43 o 
  -3  -1   4     1141.09     1018.11     32.02 o 
  -2  -1   4       28.36       25.83      2.25 o 
  -1  -1   4     2901.66     3098.54     51.18 o 
   0  -1   4        0.46        0.00      0.69 o 
   1  -1   4      613.34      552.26     11.15 o 
   2  -1   4       32.01       25.34      3.67 o 
   3  -1   4      127.18      121.38      6.95 o 
   4  -1   4      600.97      629.46     13.51 o 
   5  -1   4      119.60      122.08      5.59 o 
   6  -1   4      455.75      447.39     13.62 o 
   7  -1   4      192.44      181.00      8.17 o 
   8  -1   4       52.58       52.70      8.50 o 
   9  -1   4        2.72        0.59      3.66 o 
  10  -1   4        2.02        4.17      3.91 o 
  -9   0   4        7.13        7.09      5.92 o 
  -8   0   4        6.15        0.99      4.29 o 
  -7   0   4        9.80       14.89      4.98 o 
  -6   0   4       17.45       18.77      3.12 o 
  -5   0   4      354.15      355.14     11.52 o 
  -4   0   4        3.53        2.30      1.07 o 
  -3   0   4        9.72       18.57      2.37 o 
  -2   0   4     1733.95     1798.89     30.89 o 
  -1   0   4     1544.69     1706.37     29.09 o 
   0   0   4        3.29        3.85      0.84 o 
   1   0   4     2363.46     2431.32     39.98 o 
   2   0   4      139.74      159.19      4.39 o 
   3   0   4      212.46      243.68      6.12 o 
   4   0   4        0.12        0.57      0.73 o 
   5   0   4      125.51      138.17      4.72 o 
   6   0   4       19.83       18.63      2.95 o 
   7   0   4       14.56       13.86      2.95 o 
   8   0   4        2.55        2.66      2.19 o 
   9   0   4       10.36       10.54      4.68 o 
  10   0   4        5.24       11.90      4.75 o 
  -9   1   4        5.95        8.01      6.37 o 
  -8   1   4        0.26        0.00      3.66 o 
  -7   1   4       17.15       16.08      5.31 o 
  -6   1   4        1.68        0.92      1.77 o 
  -5   1   4       63.49       62.98      3.67 o 
  -4   1   4      147.88      162.53      5.21 o 
  -3   1   4     1837.00     1852.46     38.51 o 
  -2   1   4        3.64        1.90      1.15 o 
  -1   1   4      170.35      206.55      5.05 o 
   0   1   4      586.56      575.95     10.68 o 
   1   1   4      275.88      282.69      5.85 o 
   2   1   4     1964.34     2077.48     34.38 o 
   3   1   4        0.01        0.00      1.13 o 
   4   1   4        3.48        3.71      1.02 o 
   5   1   4      157.49      151.79      4.82 o 
   6   1   4      142.37      132.45      6.52 o 
   7   1   4       12.90       16.16      2.94 o 
   8   1   4        0.39        0.86      2.14 o 
   9   1   4        5.87        9.26      4.03 o 
  10   1   4        4.17        5.67      4.66 o 
  -9   2   4        5.61       11.85      6.98 o 
  -8   2   4       89.21       83.68     11.36 o 
  -7   2   4       13.50       14.60      5.39 o 
  -6   2   4      145.49      130.90     17.39 o 
  -5   2   4      181.58      203.13      6.17 o 
  -4   2   4       16.06       15.19      2.11 o 
  -3   2   4     1298.91     1433.71     25.25 o 
  -2   2   4      111.62      147.98      4.23 o 
  -1   2   4      910.40      970.09     17.09 o 
   0   2   4      315.11      265.20     17.60 o 
   1   2   4      171.72      144.53      8.49 o 
   2   2   4      413.06      446.16      8.76 o 
   3   2   4       21.50       24.20      1.79 o 
   4   2   4      478.76      485.98     10.13 o 
   5   2   4      534.10      491.95     22.06 o 
   6   2   4      172.11      172.01     23.14 o 
   7   2   4       42.61       41.86      4.63 o 
   8   2   4       19.39       21.66      4.07 o 
   9   2   4        5.22        5.72      3.26 o 
  10   2   4        0.16        1.76      3.94 o 
  -9   3   4        0.46        2.24      5.56 o 
  -8   3   4       16.71        6.45      5.02 o 
  -7   3   4       96.94       78.78     10.04 o 
  -6   3   4       34.28       36.47      4.53 o 
  -5   3   4      239.64      114.90      8.49 o 
  -4   3   4       93.64       96.55      3.68 o 
  -3   3   4      140.80      141.32      4.25 o 
  -2   3   4     5239.47     5730.37     91.45 o 
  -1   3   4     1309.15     1347.91     23.08 o 
   0   3   4      456.51      569.39     10.70 o 
   1   3   4     1253.39     1276.98     21.75 o 
   2   3   4      644.33      662.78     12.35 o 
   3   3   4      501.46      541.47     10.80 o 
   4   3   4       44.47       62.31      2.84 o 
   5   3   4      461.23      465.71     13.43 o 
   6   3   4        2.96        5.28      2.00 o 
   7   3   4       11.61        7.83      2.47 o 
   8   3   4        1.09        2.09      2.08 o 
   9   3   4        0.36        0.00      2.32 o 
  10   3   4        5.89        6.61      3.34 o 
  -9   4   4        4.58        0.80      6.62 o 
  -8   4   4        3.59        0.91      5.81 o 
  -7   4   4        3.84        3.22      4.10 o 
  -6   4   4        5.13        6.23      2.48 o 
  -5   4   4        2.28        7.10      2.26 o 
  -4   4   4      124.90      149.18      6.91 o 
  -3   4   4       12.01       18.35      2.13 o 
  -2   4   4      783.15      817.62     15.18 o 
  -1   4   4       14.10       10.84      1.76 o 
   0   4   4      992.49     1069.90     18.92 o 
   1   4   4       14.53       22.74      2.04 o 
   2   4   4     4662.26     5097.58     81.64 o 
   3   4   4     1054.65     1112.34     20.14 o 
   4   4   4      405.02      406.73     10.81 o 
   5   4   4       45.65       55.12      7.76 o 
   6   4   4       11.87       16.24      9.02 o 
   7   4   4       18.95       26.99      4.11 o 
   8   4   4       52.81       63.21      6.47 o 
   9   4   4        2.05        5.12      2.80 o 
  10   4   4        4.32        3.94      3.22 o 
  -8   5   4        1.04        5.57      5.52 o 
  -7   5   4       41.45       50.91      8.96 o 
  -6   5   4       16.13       23.28      3.85 o 
  -5   5   4      263.09      237.59      9.94 o 
  -4   5   4       18.19       17.85      4.28 o 
  -3   5   4       13.23       20.51      4.25 o 
  -2   5   4       12.44       14.48      1.28 o 
  -1   5   4       63.76       58.95      4.69 o 
   0   5   4        8.11       11.15      1.65 o 
   1   5   4      119.91       75.66      5.10 o 
   2   5   4      203.87      218.03      7.16 o 
   3   5   4       20.00       14.35      1.71 o 
   4   5   4      390.88      375.63     10.64 o 
   5   5   4     1239.15     1230.70     40.79 o 
   6   5   4      388.61      382.77     25.19 o 
   7   5   4       17.36       13.46      3.16 o 
   8   5   4      183.04      165.54     14.57 o 
   9   5   4       12.03       11.13      4.33 o 
  -8   6   4       21.77       26.64      8.57 o 
  -7   6   4       15.38       18.16      4.26 o 
  -6   6   4       34.42       44.01      6.60 o 
  -5   6   4      140.75      124.94     11.23 o 
  -4   6   4        7.10       17.35      4.69 o 
  -3   6   4      403.01      412.55     18.46 o 
  -2   6   4      420.69      412.00     17.39 o 
  -1   6   4      350.57      361.32      9.69 o 
   0   6   4      451.39      507.68     12.90 o 
   1   6   4      103.69       91.51      6.00 o 
   4   6   4      103.29      108.18      4.43 o 
   5   6   4        5.98       10.19      2.38 o 
   6   6   4      131.11      136.96      7.59 o 
   7   6   4       46.71       45.00      6.44 o 
   8   6   4       51.21       55.28      8.32 o 
   9   6   4        4.13        3.23      3.49 o 
  -7   7   4        0.35        0.85      2.71 o 
  -6   7   4       35.90       37.77      7.50 o 
  -5   7   4        2.01        5.13      4.25 o 
  -4   7   4       21.93       34.74      6.91 o 
  -3   7   4      280.40      278.65     14.96 o 
  -2   7   4       64.61       80.16      8.05 o 
  -1   7   4       99.41      108.03      8.23 o 
   0   7   4      174.81      192.24      6.97 o 
   1   7   4      692.96      699.78     17.48 o 
   2   7   4      114.96      119.86     10.90 o 
   3   7   4      469.80      436.88     13.28 o 
   4   7   4        9.32       11.43      2.67 o 
   5   7   4       40.58       40.93      4.68 o 
   6   7   4       28.78       41.08      5.13 o 
   7   7   4       16.98       18.57      5.91 o 
   8   7   4       65.81       77.89      7.95 o 
   9   7   4        0.27        7.78      3.21 o 
  -7   8   4       18.62       19.29      4.90 o 
  -6   8   4        0.22        3.47      4.44 o 
  -5   8   4       33.58       45.80      8.19 o 
  -4   8   4       61.94       83.89     10.20 o 
  -3   8   4      183.03      165.56     11.75 o 
  -2   8   4       84.43       97.22      9.63 o 
  -1   8   4     1045.10     1043.75     36.86 o 
   0   8   4       20.55       18.27      2.90 o 
   1   8   4      155.44      128.76      9.44 o 
   2   8   4      131.54      120.71     12.51 o 
   3   8   4       72.42       75.86      5.64 o 
   4   8   4      149.55      155.33      7.76 o 
   5   8   4        1.34        0.00      1.80 o 
   6   8   4        1.13        1.80      2.08 o 
   7   8   4       25.62       34.08      7.48 o 
   8   8   4       15.60       18.56      4.46 o 
  -6   9   4       15.20       21.52      7.31 o 
  -5   9   4       27.72       26.35      7.00 o 
  -4   9   4       19.18       18.78      5.89 o 
  -3   9   4      113.30      110.28     11.21 o 
  -2   9   4        1.34        0.00      2.59 o 
  -1   9   4        0.72        0.00      3.00 o 
   0   9   4       18.11       18.66      5.16 o 
   1   9   4        1.62        0.00      1.98 o 
   2   9   4      526.87      490.24     15.26 o 
   3   9   4       27.99       25.11      5.72 o 
   4   9   4        0.18        1.65      2.05 o 
   5   9   4        8.29        7.95      2.97 o 
   6   9   4       66.12       63.40     11.33 o 
   7   9   4        0.21        0.00      2.81 o 
   8   9   4        1.19        0.35      3.75 o 
  -5  10   4        0.44        1.76      5.35 o 
  -4  10   4        7.11       11.94      5.67 o 
  -3  10   4       29.79       35.50      7.42 o 
  -2  10   4        0.81        2.33      3.55 o 
  -1  10   4      135.68      140.92     12.69 o 
   0  10   4        0.00        2.48      3.58 o 
   1  10   4      206.89      192.68     13.00 o 
   2  10   4       86.72       96.29      7.00 o 
   3  10   4        0.18        3.23      2.41 o 
   4  10   4       10.61       13.43      3.66 o 
   5  10   4      126.18      146.36     11.07 o 
   6  10   4       69.61       74.70      9.85 o 
   7  10   4       22.96       17.31     10.09 o 
  -4  11   4       28.64        9.26      6.16 o 
  -3  11   4       70.94       98.67     12.86 o 
  -2  11   4      149.70      166.68     15.02 o 
  -1  11   4        0.08        3.07      3.76 o 
   0  11   4        6.97       10.10      4.66 o 
   1  11   4       49.36       48.35      8.17 o 
   2  11   4        0.66        0.00      2.83 o 
   3  11   4        7.99        8.13      3.23 o 
   4  11   4       43.37       54.13      6.73 o 
   5  11   4       17.20       22.69      4.92 o 
   6  11   4        0.01        2.45      3.76 o 
  -3  12   4        0.41        0.43      5.85 o 
  -2  12   4        7.39        5.52      5.92 o 
  -1  12   4       37.55       48.32      9.51 o 
   0  12   4        1.54        4.32      5.74 o 
   1  12   4       38.09       23.28      7.28 o 
   2  12   4        1.60        0.00      4.62 o 
   3  12   4       10.44        8.23      4.72 o 
   4  12   4        9.96        8.20      3.86 o 
  -2  -9   5        2.65        1.04      4.23 o 
  -1  -9   5        1.63        2.39      5.64 o 
   0  -9   5       10.86       12.17      3.73 o 
   1  -9   5        0.58        0.00      3.16 o 
   2  -9   5       16.92       17.94      6.30 o 
   3  -9   5        0.13        0.00      3.40 o 
  -4  -8   5        0.09        0.00      3.96 o 
  -3  -8   5       42.57       46.12      5.34 o 
  -2  -8   5        6.95        9.85      3.21 o 
  -1  -8   5       71.59       91.69     25.07 o 
   0  -8   5       14.13       16.18      4.11 o 
   1  -8   5       72.94       81.82     15.77 o 
   2  -8   5       19.71       34.04      7.76 o 
   3  -8   5       30.92       40.91      8.53 o 
   4  -8   5        1.16        0.39      3.73 o 
   5  -8   5        0.06        0.00      3.45 o 
  -5  -7   5        0.64        5.28      4.21 o 
  -4  -7   5       55.46       58.19      7.38 o 
  -3  -7   5       12.42       13.16      3.03 o 
  -2  -7   5        7.81       10.74      2.95 o 
  -1  -7   5       12.22       18.31      3.23 o 
   0  -7   5       13.29       16.35      2.93 o 
   1  -7   5      376.88      353.07     14.94 o 
   2  -7   5        0.62        0.00      2.21 o 
   3  -7   5       29.89       33.28      6.98 o 
   4  -7   5       18.40       21.00      6.30 o 
   5  -7   5       10.02        0.29      3.62 o 
   6  -7   5        2.28        6.38      4.39 o 
  -6  -6   5        3.33        5.40      3.64 o 
  -5  -6   5      125.59      125.64      9.67 o 
  -4  -6   5        2.04        0.66      3.71 o 
  -3  -6   5       33.62       38.30      4.25 o 
  -2  -6   5       65.37       73.47      5.50 o 
  -1  -6   5      702.29      661.26     16.32 o 
   0  -6   5       56.96       63.67      5.06 o 
   1  -6   5      156.73      159.01      6.73 o 
   2  -6   5       30.92       45.13      5.93 o 
   3  -6   5       91.75       94.84     11.93 o 
   4  -6   5       11.93       13.19      4.91 o 
   5  -6   5        0.16        0.00      2.99 o 
   6  -6   5        0.03        0.00      3.74 o 
   7  -6   5        9.88        7.68      5.06 o 
  -7  -5   5        4.85        1.74      3.80 o 
  -6  -5   5       11.66       11.19      6.23 o 
  -5  -5   5       63.55       79.99     10.94 o 
  -4  -5   5        0.38        1.54      1.84 o 
  -3  -5   5       62.09       69.58      5.17 o 
  -2  -5   5      213.43      207.06      7.72 o 
  -1  -5   5       11.94       13.10      4.15 o 
   0  -5   5       19.28       19.23      2.81 o 
   1  -5   5      299.06      273.12      8.69 o 
   2  -5   5      569.07      595.45     14.51 o 
   3  -5   5       88.64       79.13      5.14 o 
   4  -5   5        0.11        0.00      3.00 o 
   5  -5   5        7.26        8.87      3.41 o 
   6  -5   5        6.29        6.99      3.99 o 
   7  -5   5       12.87       13.43      5.30 o 
   8  -5   5        4.29        9.27      5.09 o 
  -7  -4   5        7.22        3.91      3.62 o 
  -6  -4   5       30.90       31.92      5.19 o 
  -5  -4   5        8.03        2.91      2.49 o 
  -4  -4   5        6.95        7.75      2.30 o 
  -3  -4   5        1.45        0.70      1.44 o 
  -2  -4   5       59.82       58.56      4.36 o 
  -1  -4   5      439.19      418.70     11.93 o 
   0  -4   5      405.67      406.27     10.66 o 
   1  -4   5      329.64      303.67      8.80 o 
   2  -4   5      205.08      189.14      6.69 o 
   3  -4   5        5.75       10.80      2.11 o 
   4  -4   5      234.91      235.94      8.96 o 
   5  -4   5      123.47      107.23      6.79 o 
   6  -4   5       43.72       58.63      8.41 o 
   7  -4   5        1.06        2.26      3.54 o 
   8  -4   5       12.41        3.67      4.50 o 
  -8  -3   5       30.07       25.11      5.24 o 
  -7  -3   5        1.83        8.42      3.54 o 
  -6  -3   5       52.59       45.58      5.70 o 
  -5  -3   5        3.89        4.97      3.20 o 
  -4  -3   5      247.94      257.71      8.34 o 
  -3  -3   5      112.71      101.92      4.92 o 
  -2  -3   5     1326.21     1281.59     24.84 o 
  -1  -3   5      250.80      289.36      8.28 o 
   0  -3   5      308.97      264.64      7.75 o 
   1  -3   5     1435.93     1397.80     48.50 o 
   2  -3   5      461.25      400.10     10.06 o 
   3  -3   5       17.47       17.92      2.90 o 
   4  -3   5        6.68       10.16      2.03 o 
   5  -3   5      305.92      298.09     10.60 o 
   6  -3   5       18.61       20.78      4.91 o 
   7  -3   5        5.20        5.85      3.37 o 
   8  -3   5        7.30        4.86      4.51 o 
   9  -3   5       12.80        6.43      4.82 o 
  -8  -2   5        3.64        0.30      3.26 o 
  -7  -2   5        9.64       11.06      3.36 o 
  -6  -2   5        1.57        2.54      2.29 o 
  -5  -2   5        5.74        8.09      7.65 o 
  -4  -2   5      102.63       95.82      6.42 o 
  -3  -2   5        1.87        2.65      2.08 o 
  -2  -2   5       85.45       79.29      5.07 o 
  -1  -2   5     1003.49      978.75     19.21 o 
   0  -2   5      800.03      820.21     16.47 o 
   1  -2   5        4.77        1.78      0.97 o 
   2  -2   5     1174.18     1122.01     21.26 o 
   3  -2   5        1.81        0.36      0.90 o 
   4  -2   5      204.12      226.25      7.16 o 
   5  -2   5       63.23       72.42      4.28 o 
   6  -2   5        9.42        9.35      2.68 o 
   7  -2   5        0.02        0.00      2.15 o 
   8  -2   5        0.73        1.43      3.34 o 
   9  -2   5       68.56       60.24      9.98 o 
  -8  -1   5        1.69        1.97      5.15 o 
  -7  -1   5       84.93       84.93      7.17 o 
  -6  -1   5       27.60       28.26      6.32 o 
  -5  -1   5        4.04        7.70      1.92 o 
  -4  -1   5      367.77      329.10     19.85 o 
  -3  -1   5      189.81      214.67      6.68 o 
  -2  -1   5     1107.74     1152.07     21.79 o 
  -1  -1   5        6.92        6.85      1.27 o 
   0  -1   5     2123.60     2332.13     39.61 o 
   1  -1   5      405.06      411.20      9.88 o 
   2  -1   5      457.67      506.91     10.93 o 
   3  -1   5       59.26       69.68      3.44 o 
   4  -1   5       11.64       17.04      3.75 o 
   5  -1   5       87.23       82.39      4.08 o 
   6  -1   5        8.54       14.44      2.84 o 
   7  -1   5        0.52        1.51      2.66 o 
   8  -1   5       51.64       36.14      7.11 o 
   9  -1   5       12.26        8.19      4.80 o 
  -8   0   5        4.37       12.63      6.07 o 
  -7   0   5        3.87        3.27      4.06 o 
  -6   0   5      117.50      119.50     10.88 o 
  -5   0   5      130.82      133.35      6.77 o 
  -4   0   5       31.41       35.46      3.03 o 
  -3   0   5      783.80      793.71     16.08 o 
  -2   0   5       83.44       78.32      5.16 o 
  -1   0   5      233.33      271.65      6.97 o 
   0   0   5        0.11        1.37      0.81 o 
   1   0   5      564.64      530.98     10.71 o 
   2   0   5       68.66       62.13      2.83 o 
   3   0   5     1140.54     1158.81     21.15 o 
   4   0   5       39.18       41.53      2.86 o 
   5   0   5      227.26      216.73      7.99 o 
   6   0   5      448.83      424.74     27.68 o 
   7   0   5       73.89       65.99      5.58 o 
   8   0   5       74.29       76.06      6.54 o 
   9   0   5       14.33        9.47      4.42 o 
  10   0   5       11.54       17.79      5.97 o 
  -9   1   5        0.20        6.29      6.36 o 
  -8   1   5       15.93       26.05      7.61 o 
  -7   1   5        8.51       14.82      5.53 o 
  -6   1   5      165.33      150.88     11.24 o 
  -5   1   5      101.03       89.49      4.34 o 
  -4   1   5       81.89       88.26      5.08 o 
  -3   1   5       67.38       61.82      4.22 o 
  -2   1   5     1101.68     1084.50     19.92 o 
  -1   1   5      539.27      469.97      9.74 o 
   0   1   5     1081.59     1130.68     19.92 o 
   1   1   5      230.64      221.94      5.10 o 
   2   1   5      816.01      786.33     14.56 o 
   3   1   5      541.24      506.04     10.45 o 
   4   1   5        9.29       11.20      1.55 o 
   5   1   5       33.30       30.92      2.50 o 
   6   1   5      171.16      155.89      8.04 o 
   7   1   5        6.53       10.55      2.58 o 
   8   1   5        3.03        5.42      2.48 o 
   9   1   5        2.82        8.14      2.96 o 
  10   1   5        0.48        3.30      4.29 o 
  -9   2   5       15.84       14.12      7.70 o 
  -8   2   5      104.68      116.57     13.21 o 
  -7   2   5       57.01       50.41      8.76 o 
  -6   2   5       57.72       45.21      7.36 o 
  -5   2   5        0.77        0.00      1.11 o 
  -4   2   5       98.94      111.10      4.29 o 
  -3   2   5       88.14       84.11      3.51 o 
  -2   2   5      575.69      613.69     12.27 o 
  -1   2   5     1647.59     1599.19     33.61 o 
   0   2   5      457.57      482.33      9.30 o 
   1   2   5       60.91       70.59      3.65 o 
   2   2   5      192.08      160.60      4.59 o 
   3   2   5     1503.56     1557.97     26.96 o 
   4   2   5       11.42       12.72      1.66 o 
   5   2   5      943.91      952.81     21.51 o 
   6   2   5       14.75        6.58      8.83 o 
   7   2   5        9.25       12.12      2.85 o 
   8   2   5        0.12        0.00      4.19 o 
   9   2   5       38.15       40.36      5.81 o 
  10   2   5        0.62        4.84      4.21 o 
  -8   3   5        1.48        0.00      4.50 o 
  -7   3   5        3.65        3.34      3.98 o 
  -6   3   5        3.41        1.15      2.10 o 
  -5   3   5      103.96      106.29      9.62 o 
  -4   3   5      221.99      199.98      5.98 o 
  -3   3   5      131.53      123.98      4.25 o 
  -2   3   5      809.99      939.23     17.42 o 
  -1   3   5      703.53      756.05     14.14 o 
   0   3   5      565.82      599.33     25.41 o 
   1   3   5      120.20      110.28      4.73 o 
   2   3   5      199.84      187.75      9.28 o 
   3   3   5       12.25       14.83      1.55 o 
   4   3   5      864.02      864.70     16.50 o 
   5   3   5       65.70       67.31      4.72 o 
   6   3   5       17.95       18.01      4.58 o 
   7   3   5       62.42       65.04      5.64 o 
   8   3   5        5.50        5.24      2.56 o 
   9   3   5       15.41       16.65      3.74 o 
  10   3   5        5.98        6.60      6.12 o 
  -8   4   5       10.99       15.00      6.63 o 
  -7   4   5        3.59       12.04      5.27 o 
  -5   4   5      121.07      140.91      7.31 o 
  -4   4   5       16.98       25.82      4.26 o 
  -3   4   5      174.62      171.36      5.04 o 
  -2   4   5       43.11       37.00      2.21 o 
  -1   4   5      631.38      760.69     14.41 o 
   0   4   5     1133.18     1170.06     20.67 o 
   1   4   5     1075.03     1258.53     21.99 o 
   2   4   5     1197.16     1223.39     21.62 o 
   3   4   5      677.23      605.29     12.16 o 
   4   4   5      274.36      277.57     11.71 o 
   5   4   5      185.01      183.36      7.54 o 
   6   4   5       39.28       25.47      5.37 o 
   7   4   5      122.35      118.54      7.16 o 
   8   4   5       27.42       32.97      4.73 o 
   9   4   5        2.31        1.48      2.65 o 
  10   4   5        3.13        0.89      3.25 o 
  -8   5   5        9.41       10.31      6.52 o 
  -7   5   5        8.01       12.34      5.68 o 
  -6   5   5        0.49        0.83      2.19 o 
  -5   5   5      121.50      128.64      7.22 o 
  -4   5   5       20.81       15.21      2.91 o 
  -3   5   5        7.70       13.09      2.52 o 
  -2   5   5       53.71       52.69      3.23 o 
  -1   5   5     1034.93     1148.14     20.74 o 
   0   5   5       44.26       40.14      2.46 o 
   1   5   5      559.32      568.23     14.32 o 
   2   5   5     1124.66     1148.01     25.84 o 
   3   5   5        0.44        0.14      0.85 o 
   4   5   5      845.69      824.95     17.52 o 
   5   5   5        6.38        4.46      1.79 o 
   6   5   5       65.43       71.19      5.80 o 
   7   5   5       52.93       51.65      5.44 o 
   8   5   5      174.50      167.79      9.05 o 
   9   5   5        0.16        2.35      2.95 o 
  -8   6   5        0.86        5.70      6.48 o 
  -7   6   5        6.20        3.21      4.44 o 
  -6   6   5        3.18        3.11      3.16 o 
  -5   6   5        0.34        0.00      1.97 o 
  -4   6   5      188.19      210.60      9.28 o 
  -3   6   5       33.25       43.45      7.99 o 
  -2   6   5       11.19        8.74      3.21 o 
  -1   6   5       12.78       14.50      1.95 o 
   0   6   5     1313.39     1356.57     29.06 o 
   1   6   5       45.67       51.43      3.64 o 
   2   6   5      433.51      457.95     10.32 o 
   3   6   5       55.31       56.70      3.34 o 
   4   6   5        1.14        1.72      1.12 o 
   5   6   5        0.99        0.32      1.35 o 
   6   6   5        7.44        7.87      2.55 o 
   7   6   5        8.54       10.30      2.80 o 
   8   6   5        2.51        2.13      2.57 o 
   9   6   5        0.01        0.00      3.03 o 
  -7   7   5       54.64       65.27     11.52 o 
  -6   7   5       12.86       23.96      4.41 o 
  -5   7   5       42.08       36.62      4.93 o 
  -4   7   5        4.03        1.20      3.25 o 
  -3   7   5      102.09       92.32      9.05 o 
  -2   7   5        4.87       16.63      4.02 o 
  -1   7   5        1.72        3.29      2.53 o 
   0   7   5      623.62      620.90     15.66 o 
   1   7   5      253.83      250.70      8.46 o 
   2   7   5        0.88        2.49      1.27 o 
   3   7   5      424.85      376.81      9.63 o 
   4   7   5       83.91       84.29      8.56 o 
   5   7   5       36.90       40.52      4.52 o 
   6   7   5      325.05      333.28     12.78 o 
   7   7   5       29.43       42.49      7.68 o 
   8   7   5       29.24       30.63      5.31 o 
   9   7   5        3.03        3.11      3.56 o 
  -7   8   5       33.21       43.76      6.56 o 
  -6   8   5        0.97        3.34      3.82 o 
  -5   8   5        0.99        0.00      3.82 o 
  -4   8   5        2.12        1.49      3.40 o 
  -3   8   5      254.64      227.59     14.08 o 
  -2   8   5      144.16      133.67     10.15 o 
  -1   8   5       21.79       23.13      5.16 o 
   0   8   5       35.08       44.15      6.25 o 
   1   8   5       86.73       90.97      5.15 o 
   2   8   5        4.69        0.50      1.10 o 
   3   8   5        3.34        0.86      1.41 o 
   4   8   5      104.39      103.60      6.43 o 
   5   8   5       20.13       13.80      3.19 o 
   6   8   5       29.10       32.78      4.57 o 
   7   8   5        3.43        4.49      2.71 o 
   8   8   5       14.43       16.09      4.14 o 
  -6   9   5       81.70       89.67     12.44 o 
  -5   9   5       48.29       38.69      8.16 o 
  -4   9   5       58.95       51.73      8.60 o 
  -3   9   5        1.75        0.00      3.37 o 
  -2   9   5      215.48      236.56     14.78 o 
  -1   9   5       48.31       66.98      8.45 o 
   0   9   5       38.31       40.78      6.66 o 
   1   9   5      501.38      454.53     20.32 o 
   2   9   5       12.62        7.01      9.84 o 
   3   9   5      144.95      128.45      6.95 o 
   4   9   5       73.70       70.77      6.06 o 
   5   9   5       30.78       40.78      5.08 o 
   6   9   5        1.03        5.54      2.79 o 
   7   9   5       30.68       52.34      6.57 o 
   8   9   5       17.15       18.61      5.13 o 
  -5  10   5        0.01        2.01      4.51 o 
  -4  10   5       14.89       11.89      6.10 o 
  -3  10   5       39.26       32.39      7.24 o 
  -2  10   5       18.40       14.20      5.20 o 
  -1  10   5        0.91        1.18      3.45 o 
   0  10   5      387.34      395.87     20.16 o 
   1  10   5       87.89       91.48      9.59 o 
   2  10   5        4.20        6.43      3.99 o 
   3  10   5      196.60      211.95      9.94 o 
   4  10   5        1.74        3.62      2.62 o 
   5  10   5      120.07      118.21      9.18 o 
   6  10   5       10.81        5.18      3.67 o 
   7  10   5        5.55        0.00      4.13 o 
  -4  11   5        4.35        4.57      6.05 o 
  -3  11   5        0.70        6.01      5.43 o 
  -2  11   5       84.64       99.86     11.89 o 
  -1  11   5        5.47        6.47      4.91 o 
   0  11   5       28.00       36.54      7.84 o 
   1  11   5       16.85       12.05      5.10 o 
   2  11   5       73.13       77.67      9.78 o 
   3  11   5       30.61       27.89      4.73 o 
   4  11   5        0.63        0.00      3.10 o 
   5  11   5        9.31       13.09      4.62 o 
   6  11   5        3.30       18.93      5.15 o 
  -3  12   5        9.77       11.41      7.26 o 
  -2  12   5       36.18       22.06      7.40 o 
  -1  12   5       18.27       23.54      7.28 o 
   0  12   5        1.79       16.79      5.96 o 
   1  12   5        3.55        6.92      4.84 o 
   2  12   5       69.40       53.56      8.78 o 
   3  12   5        3.91        2.33      4.18 o 
   4  12   5       23.30       21.26      5.11 o 
  -3  -8   6        0.42        2.35      4.18 o 
  -2  -8   6        2.75        1.42      3.05 o 
  -1  -8   6      152.05      169.64      9.20 o 
   0  -8   6      105.66       94.44      8.43 o 
   1  -8   6        2.02        7.97      3.44 o 
   2  -8   6        4.52        0.00      4.07 o 
   3  -8   6       28.88       30.20      7.47 o 
   4  -8   6       14.91       27.86      7.14 o 
  -4  -7   6       21.33       20.06      5.46 o 
  -3  -7   6       89.11       72.13      6.51 o 
  -2  -7   6       52.26       57.61      5.63 o 
  -1  -7   6       26.31       26.88      4.04 o 
   0  -7   6       57.79       65.99      5.67 o 
   1  -7   6       17.36       23.48      3.71 o 
   2  -7   6       91.28       94.02      6.64 o 
   3  -7   6      110.67      113.92     12.77 o 
   4  -7   6       31.07       26.93      7.14 o 
   5  -7   6       14.24       15.11      6.01 o 
  -5  -6   6       10.00       12.17      4.26 o 
  -4  -6   6       29.42       38.06      5.98 o 
  -3  -6   6      146.77      154.93      7.89 o 
  -2  -6   6        2.71        4.19      2.36 o 
  -1  -6   6        8.47        4.66      2.31 o 
   0  -6   6        0.35        2.05      2.82 o 
   1  -6   6       57.12       54.72      4.82 o 
   2  -6   6       21.73       20.30      3.87 o 
   3  -6   6        2.91        3.17      2.19 o 
   4  -6   6       54.88       79.00     10.39 o 
   5  -6   6       50.74       39.21      7.62 o 
   6  -6   6       55.21       41.52      8.23 o 
  -6  -5   6       36.63       44.73      6.51 o 
  -5  -5   6       18.70       21.47      5.10 o 
  -4  -5   6      159.93      136.11     10.63 o 
  -3  -5   6        3.53        0.20      1.87 o 
  -2  -5   6        0.43        1.04      1.78 o 
  -1  -5   6      109.04      107.35      6.24 o 
   0  -5   6       18.05       16.56      2.75 o 
   1  -5   6      480.28      414.51     11.68 o 
   2  -5   6       46.82       65.53      5.01 o 
   3  -5   6      287.00      269.00      9.12 o 
   4  -5   6       98.71      104.70      6.24 o 
   5  -5   6        0.03        0.18      2.96 o 
   6  -5   6       29.61       50.15      8.20 o 
   7  -5   6        6.97        6.99      4.75 o 
  -7  -4   6        4.94        8.88      3.86 o 
  -6  -4   6       11.06       19.55      4.71 o 
  -5  -4   6        2.85        2.88      3.03 o 
  -4  -4   6      270.46      272.08     11.61 o 
  -3  -4   6      173.21      156.59      6.75 o 
  -2  -4   6        4.42        5.99      2.04 o 
  -1  -4   6        0.05        3.05      1.61 o 
   0  -4   6     1252.73     1206.86     24.33 o 
   1  -4   6      159.14      155.88     10.45 o 
   2  -4   6       23.39       25.44      3.09 o 
   3  -4   6     1091.67     1046.85     21.86 o 
   4  -4   6        2.35        1.28      1.92 o 
   5  -4   6       64.80       67.90      5.07 o 
   6  -4   6        7.48        2.45      3.30 o 
   7  -4   6        2.79        8.74      4.58 o 
   8  -4   6       18.99       19.18      6.05 o 
  -7  -3   6       17.37       16.92      4.55 o 
  -6  -3   6       10.34       16.91      4.35 o 
  -5  -3   6       77.48       84.70      7.34 o 
  -4  -3   6      104.29       94.07     14.98 o 
  -3  -3   6      361.10      361.38     10.45 o 
  -2  -3   6      123.19      112.32      5.18 o 
  -1  -3   6      113.17      114.54      5.12 o 
   0  -3   6       30.85       36.80      3.38 o 
   1  -3   6      293.31      319.26     12.14 o 
   2  -3   6     1133.14     1077.26     30.99 o 
   3  -3   6       72.60       84.28      6.97 o 
   4  -3   6       21.44       19.79      2.98 o 
   5  -3   6       17.05       19.07      2.73 o 
   6  -3   6        0.23        6.72      2.62 o 
   7  -3   6        4.37        0.99      2.88 o 
   8  -3   6        0.93        0.00      3.70 o 
  -8  -2   6        3.93        1.20      4.06 o 
  -7  -2   6        1.48        0.34      3.01 o 
  -6  -2   6       15.94       25.69      4.51 o 
  -5  -2   6        2.02        0.99      2.20 o 
  -4  -2   6       90.38       93.22      6.74 o 
  -3  -2   6       42.17       33.80      3.28 o 
  -2  -2   6      329.87      335.17      9.36 o 
  -1  -2   6      318.12      282.00     21.52 o 
   0  -2   6        0.15        2.68      1.23 o 
   1  -2   6       61.55       64.51      4.89 o 
   2  -2   6      323.88      313.14      8.52 o 
   3  -2   6      210.49      203.07      6.59 o 
   4  -2   6     1192.22     1170.40     22.94 o 
   5  -2   6        7.65        3.27      2.27 o 
   6  -2   6        0.40        0.85      1.58 o 
   7  -2   6      106.66      101.49     10.31 o 
   8  -2   6        0.08        1.27      3.56 o 
   9  -2   6        2.96        2.50      4.14 o 
  -8  -1   6        7.58        7.04      6.14 o 
  -7  -1   6       66.38       72.10      6.95 o 
  -6  -1   6      188.88      179.69     11.29 o 
  -5  -1   6       76.98       88.65      5.32 o 
  -4  -1   6       35.77       34.24      4.23 o 
  -3  -1   6       69.73       55.91      3.93 o 
  -2  -1   6      159.76      133.86      5.10 o 
  -1  -1   6      538.02      501.14     11.46 o 
   0  -1   6      596.08      569.44     12.41 o 
   1  -1   6      338.86      358.16      8.86 o 
   2  -1   6       21.22       23.28      2.28 o 
   3  -1   6      397.40      375.97      9.35 o 
   4  -1   6       89.22       85.84      4.24 o 
   5  -1   6        8.37        6.77      1.74 o 
   6  -1   6        0.29        0.00      1.42 o 
   7  -1   6       37.33       36.54      4.59 o 
   8  -1   6        7.19        3.92      3.49 o 
   9  -1   6        0.04        5.19      4.22 o 
  -8   0   6        1.02        2.01      5.57 o 
  -7   0   6       36.23       40.53      8.10 o 
  -6   0   6        3.87        1.97      2.03 o 
  -5   0   6      854.46      760.03     34.09 o 
  -4   0   6      122.99      124.12     14.91 o 
  -3   0   6      106.40      102.15      4.46 o 
  -2   0   6        6.07        4.86      1.28 o 
  -1   0   6      179.33      207.42      6.04 o 
   0   0   6     2595.77     2571.80     43.37 o 
   1   0   6       13.49       20.00      4.94 o 
   2   0   6      170.31      191.36      5.55 o 
   3   0   6      110.10      109.13      4.11 o 
   4   0   6       60.76       57.00      3.46 o 
   5   0   6       97.44       91.07      4.21 o 
   6   0   6       51.80       48.85      4.71 o 
   7   0   6        2.40        1.38      2.02 o 
   8   0   6        4.67        2.56      2.44 o 
   9   0   6        3.27        0.00      3.70 o 
  -8   1   6        4.39        1.61      4.88 o 
  -7   1   6       27.79       36.98      7.55 o 
  -6   1   6      478.85      463.51     22.07 o 
  -5   1   6       34.44       32.75      4.34 o 
  -4   1   6      364.80      382.76     12.32 o 
  -3   1   6      283.15      235.84     15.01 o 
  -2   1   6      244.32      259.88      7.01 o 
  -1   1   6       71.43       72.44      3.19 o 
   0   1   6      369.78      376.96      8.31 o 
   1   1   6      578.39      580.18     11.43 o 
   2   1   6       16.00       19.86      2.08 o 
   3   1   6       22.56       24.40      2.03 o 
   4   1   6       38.69       45.55      2.95 o 
   5   1   6       98.30      104.38      4.38 o 
   6   1   6        0.57        0.00      1.41 o 
   7   1   6       91.08       96.52      9.70 o 
   8   1   6       15.74       14.91      3.37 o 
   9   1   6        0.41        0.00      2.63 o 
  10   1   6        0.00        0.22      4.02 o 
  -8   2   6       13.98       15.05      6.60 o 
  -7   2   6       52.45       63.55      9.45 o 
  -6   2   6       11.77       27.94      6.40 o 
  -5   2   6        4.63        4.90      5.68 o 
  -4   2   6      184.89      173.07      5.88 o 
  -3   2   6        6.76        8.83      1.56 o 
  -2   2   6        0.24        0.15      0.89 o 
  -1   2   6       15.45       18.77      1.74 o 
   0   2   6       61.28       71.63      2.53 o 
   1   2   6      671.62      648.84     16.55 o 
   2   2   6       23.75       29.60      3.11 o 
   3   2   6        6.94        7.87      1.24 o 
   4   2   6      391.04      381.49      8.94 o 
   5   2   6       85.58       95.05      3.99 o 
   6   2   6      323.57      326.94     11.21 o 
   7   2   6        7.42        4.98      1.98 o 
   8   2   6       18.22       27.66      4.25 o 
   9   2   6        1.26        0.49      2.48 o 
  10   2   6        1.81        4.63      3.54 o 
  -8   3   6        7.92        5.23      5.67 o 
  -7   3   6       10.46       14.36      5.68 o 
  -6   3   6       32.00       28.99      4.86 o 
  -5   3   6       11.99        8.65      2.68 o 
  -4   3   6      189.05      176.04     14.69 o 
  -3   3   6      128.57      124.68      4.51 o 
  -2   3   6      905.61      977.62     18.41 o 
  -1   3   6       90.51      115.48      3.79 o 
   0   3   6        3.03        3.53      0.79 o 
   1   3   6      133.10       93.67      4.56 o 
   2   3   6      873.03      953.16     22.55 o 
   3   3   6     1064.48     1113.55     20.22 o 
   4   3   6      377.37      383.86      8.96 o 
   5   3   6       42.70       38.28      3.67 o 
   6   3   6      313.36      276.65     12.09 o 
   7   3   6       71.65       64.03      5.61 o 
   8   3   6        2.81        4.41      2.38 o 
   9   3   6        2.68        4.73      5.26 o 
  10   3   6        0.36        1.87      3.61 o 
  -8   4   6        3.09        8.82      6.32 o 
  -7   4   6        2.12        6.71      4.55 o 
  -6   4   6        3.43        0.78      2.19 o 
  -5   4   6        9.10        4.72      3.59 o 
  -4   4   6      103.11      106.18      6.06 o 
  -3   4   6      485.63      526.73     13.97 o 
  -2   4   6       49.08       50.70      2.94 o 
  -1   4   6       15.87       17.11      1.73 o 
   0   4   6       73.01       94.42      3.25 o 
   1   4   6     2381.54     2552.47     42.26 o 
   2   4   6      112.61      109.19      5.13 o 
   3   4   6       55.41       48.30      4.16 o 
   4   4   6      314.87      297.73      9.19 o 
   5   4   6      116.51      115.41      5.80 o 
   6   4   6        4.50        3.84      1.87 o 
   7   4   6       12.33       14.58      3.00 o 
   8   4   6        0.46        0.00      2.13 o 
   9   4   6        0.00        1.48      2.89 o 
  10   4   6       13.43       10.88      4.38 o 
  -8   5   6       24.25       18.95      7.47 o 
  -7   5   6       10.98       10.39      5.31 o 
  -6   5   6       54.03       68.34      6.61 o 
  -5   5   6        0.29        1.55      2.11 o 
  -4   5   6      289.25      236.93     28.32 o 
  -3   5   6       20.61       21.13      3.19 o 
  -2   5   6       12.65       10.42      1.55 o 
  -1   5   6      280.69      303.81     11.06 o 
   0   5   6      157.58      169.08      5.01 o 
   1   5   6     1067.48     1092.36     24.43 o 
   2   5   6       17.24       18.22      1.79 o 
   3   5   6      128.02      142.16      9.66 o 
   4   5   6       63.90       66.67      6.81 o 
   5   5   6      213.09      218.08      8.61 o 
   6   5   6       34.62       38.97      4.39 o 
   7   5   6       69.21       55.09      8.43 o 
   8   5   6        3.53        8.10      2.94 o 
   9   5   6        0.32        3.69      2.89 o 
  -7   6   6       27.20       27.93      8.01 o 
  -6   6   6       51.26       53.98      6.18 o 
  -5   6   6       21.59       29.72     10.17 o 
  -4   6   6       15.45       16.64      3.21 o 
  -3   6   6       48.08       48.02      7.55 o 
  -2   6   6      130.75      125.40      6.50 o 
  -1   6   6      220.23      200.80      5.92 o 
   0   6   6       83.70       85.65      3.95 o 
   1   6   6      235.17      224.13      6.27 o 
   2   6   6       16.62       17.27      1.89 o 
   3   6   6       21.93       18.23      2.03 o 
   4   6   6       18.45       16.77      2.02 o 
   5   6   6      143.56      142.13      6.85 o 
   6   6   6        2.69        1.63      1.86 o 
   7   6   6       15.20        4.17      7.45 o 
   8   6   6        3.68        3.82      3.06 o 
   9   6   6        0.31        0.00      2.84 o 
  -7   7   6       39.04       41.25      6.31 o 
  -6   7   6        1.22        3.00      2.85 o 
  -5   7   6       63.38       79.28      9.67 o 
  -4   7   6        0.31        1.33      2.51 o 
  -3   7   6       96.25       96.19      6.71 o 
  -2   7   6       78.63       92.03      6.30 o 
  -1   7   6      138.60      137.56      6.83 o 
   0   7   6      212.66      232.64      6.77 o 
   1   7   6      313.36      311.88      8.18 o 
   2   7   6       42.74       39.95      3.03 o 
   3   7   6      211.68      204.99      7.64 o 
   4   7   6       70.72       69.37      5.22 o 
   5   7   6       25.97       27.98      3.84 o 
   6   7   6        5.08       13.40      5.67 o 
   7   7   6      147.35      123.39      8.44 o 
   8   7   6       16.58        6.74      3.67 o 
   9   7   6        7.25        8.01      6.16 o 
  -7   8   6        9.10       13.71      4.63 o 
  -6   8   6       32.62       35.66      5.66 o 
  -5   8   6       29.26       27.12      4.82 o 
  -4   8   6       15.15       14.75      3.72 o 
  -3   8   6      254.98      278.02     11.44 o 
  -2   8   6       48.64       46.89      6.82 o 
  -1   8   6       13.65       17.76      4.36 o 
   0   8   6       24.20       29.93      5.23 o 
   1   8   6        8.00        8.90      2.11 o 
   2   8   6        6.89        2.86      3.21 o 
   3   8   6       11.37        7.51      1.73 o 
   4   8   6      152.22      151.94     12.03 o 
   5   8   6       41.24       43.43      9.25 o 
   6   8   6      106.43       99.57     11.50 o 
   7   8   6        6.98       13.06      3.31 o 
   8   8   6       20.23       11.93      6.11 o 
  -6   9   6        3.47        5.26      3.75 o 
  -5   9   6       23.50       26.67      4.97 o 
  -4   9   6      147.19      140.07     13.15 o 
  -3   9   6        1.67        1.83      3.62 o 
  -2   9   6        5.68        6.62      4.14 o 
  -1   9   6      162.34      158.89     11.38 o 
   0   9   6        2.54        3.03      3.25 o 
   1   9   6       73.00       62.47      7.42 o 
   2   9   6      463.73      418.48     18.51 o 
   3   9   6        8.99        7.59      2.05 o 
   4   9   6       47.07       49.42      5.11 o 
   5   9   6       42.76       29.60      6.23 o 
   6   9   6        1.13        7.09      2.89 o 
   7   9   6       48.14       44.73      5.90 o 
   8   9   6        1.03        0.69      3.60 o 
  -5  10   6       30.64       37.66      5.76 o 
  -4  10   6       49.90       55.34      9.23 o 
  -3  10   6       50.10       43.49      8.06 o 
  -2  10   6       12.14       12.20      4.61 o 
  -1  10   6        9.78        8.02      4.42 o 
   0  10   6       25.77       27.66      6.51 o 
   1  10   6       28.43       28.01      6.03 o 
   2  10   6      169.40      139.06      7.28 o 
   3  10   6       96.37      122.07      9.93 o 
   4  10   6        0.33        1.41      2.07 o 
   5  10   6       37.41       33.39      7.97 o 
   6  10   6       35.70       45.87      5.92 o 
   7  10   6       11.82       21.56      5.71 o 
  -4  11   6       23.08       22.78      7.70 o 
  -3  11   6        0.58        0.92      4.57 o 
  -2  11   6        5.74        7.10      4.95 o 
  -1  11   6       24.53       18.48      6.00 o 
   0  11   6      125.69      134.19     12.45 o 
   1  11   6        0.90        2.09      3.45 o 
   2  11   6        8.46        8.93      4.14 o 
   3  11   6        9.79       12.76      3.59 o 
   4  11   6       95.92      116.70      8.97 o 
   5  11   6       18.47        8.92      7.31 o 
   6  11   6        2.25        0.30      7.36 o 
  -2  12   6        7.79        8.63      6.05 o 
  -1  12   6       43.79       33.32      7.73 o 
   0  12   6        0.49        2.05      4.03 o 
   1  12   6      108.01      146.34     13.33 o 
   2  12   6        0.28        0.00      3.67 o 
   3  12   6        6.16        3.95      4.32 o 
   4  12   6        3.54        0.00      6.18 o 
   0  -8   7        0.06        2.32      2.53 o 
   1  -8   7        3.47        5.28      3.48 o 
  -3  -7   7       27.94       24.10      4.56 o 
  -2  -7   7       10.14       16.92      3.96 o 
  -1  -7   7       12.64       13.87      3.54 o 
   0  -7   7        8.95        7.05      2.98 o 
   1  -7   7        9.64       12.14      3.45 o 
   2  -7   7        6.08        8.56      3.01 o 
   3  -7   7        6.03        7.14      4.97 o 
   4  -7   7       26.64       25.67      6.84 o 
  -4  -6   7        0.93        2.86      3.06 o 
  -3  -6   7      188.91      192.18      8.98 o 
  -2  -6   7        2.87        3.54      2.65 o 
  -1  -6   7       31.68       23.90      3.80 o 
   0  -6   7       77.86       80.97      6.90 o 
   1  -6   7       31.46       35.59      4.54 o 
   2  -6   7       22.33       30.39      3.99 o 
   3  -6   7        9.79        9.63      2.90 o 
   4  -6   7       60.93       80.57     10.69 o 
   5  -6   7        0.08        1.36      4.18 o 
   6  -6   7       21.49       27.19      7.29 o 
  -5  -5   7       31.18       39.91      6.10 o 
  -4  -5   7       18.35       14.37      3.82 o 
  -3  -5   7        1.80        2.87      2.28 o 
  -2  -5   7      273.66      250.30     11.14 o 
  -1  -5   7        3.34        1.79      1.87 o 
   0  -5   7       34.48       34.39      3.94 o 
   1  -5   7      120.63      110.86      6.47 o 
   2  -5   7       91.68      103.53      6.32 o 
   3  -5   7       30.14       30.05      4.52 o 
   4  -5   7       78.91       87.21      6.08 o 
   5  -5   7       13.60        2.66      3.44 o 
   6  -5   7       35.65       38.65      7.66 o 
   7  -5   7        1.94        1.25      3.63 o 
  -6  -4   7        1.33        1.57      3.06 o 
  -5  -4   7      127.98      144.94     13.30 o 
  -4  -4   7        0.70        7.22      2.43 o 
  -3  -4   7       19.28       27.77      3.60 o 
  -2  -4   7       27.90       23.85      3.44 o 
  -1  -4   7        0.18        0.00      1.55 o 
   0  -4   7      221.00      218.18      8.21 o 
   1  -4   7       21.43       19.65      3.54 o 
   2  -4   7      228.90      211.22     20.39 o 
   3  -4   7      121.15      114.55      7.91 o 
   4  -4   7        7.13       10.82      2.42 o 
   5  -4   7      134.76      143.95      6.71 o 
   6  -4   7        0.43        0.00      3.30 o 
   7  -4   7        0.02        0.00      3.03 o 
  -6  -3   7       75.62       76.53      7.88 o 
  -5  -3   7        1.13        0.00      2.47 o 
  -4  -3   7        8.47        9.12      2.43 o 
  -3  -3   7       62.02       68.14     11.19 o 
  -2  -3   7        6.60       12.73      2.52 o 
  -1  -3   7      232.13      215.19      7.59 o 
   0  -3   7      133.24      132.09      5.78 o 
   1  -3   7        0.65        1.14      1.44 o 
   2  -3   7      145.11      134.29      5.81 o 
   3  -3   7      211.64      189.91      6.96 o 
   4  -3   7        0.79        0.34      1.57 o 
   5  -3   7        0.19        0.13      1.63 o 
   6  -3   7        4.98        2.78      2.05 o 
   7  -3   7        9.59       18.26      5.12 o 
   8  -3   7        4.98       11.45      5.23 o 
  -7  -2   7        1.68        0.22      3.38 o 
  -6  -2   7        6.39        6.53      3.44 o 
  -5  -2   7       23.15       27.30      4.51 o 
  -4  -2   7      126.53      111.55      6.19 o 
  -3  -2   7        8.41        9.57      2.46 o 
  -2  -2   7        1.99        6.46      1.78 o 
  -1  -2   7       47.22       45.07      3.67 o 
   0  -2   7        4.80        4.60      1.54 o 
   1  -2   7     1405.25     1418.91     28.69 o 
   2  -2   7      121.38      123.99      5.14 o 
   3  -2   7      109.19      131.28      6.55 o 
   4  -2   7      200.65      190.97      8.57 o 
   5  -2   7       28.07       24.94      3.10 o 
   6  -2   7       40.69       40.72      5.00 o 
   7  -2   7        1.44        4.10      2.70 o 
   8  -2   7        7.11       11.01      4.50 o 
  -7  -1   7        7.87       14.00      4.22 o 
  -6  -1   7        5.03        5.02      3.31 o 
  -5  -1   7        1.86        3.59      2.05 o 
  -4  -1   7       77.88       79.53      5.09 o 
  -3  -1   7      243.04      232.98      9.30 o 
  -2  -1   7      643.91      625.13     14.29 o 
  -1  -1   7       10.92       12.83      1.93 o 
   0  -1   7       41.87       42.76      3.17 o 
   1  -1   7      299.57      264.46     10.26 o 
   2  -1   7      118.70       97.23      7.77 o 
   3  -1   7      428.48      396.42     22.60 o 
   4  -1   7      164.61      144.01      5.62 o 
   5  -1   7      111.84      118.06      8.25 o 
   6  -1   7        9.78       10.32      2.29 o 
   7  -1   7        3.03        0.04      2.24 o 
   8  -1   7        9.75       11.13      4.58 o 
  -7   0   7        0.02        0.51      4.47 o 
  -6   0   7        0.36        1.48      2.77 o 
  -5   0   7       61.27       56.40      4.48 o 
  -4   0   7      833.69      813.80     23.69 o 
  -3   0   7      509.08      485.70     14.09 o 
  -2   0   7      282.00      260.24      9.78 o 
  -1   0   7      226.79      223.42      6.67 o 
   0   0   7       20.20       20.57      2.17 o 
   1   0   7      165.82      145.56      4.79 o 
   2   0   7      215.04      229.29      6.52 o 
   3   0   7       40.29       43.57      6.07 o 
   4   0   7      102.99       86.67      4.23 o 
   5   0   7       24.98       31.03      3.22 o 
   6   0   7        0.02        2.33      2.12 o 
   7   0   7       14.57       18.53      3.55 o 
   8   0   7        2.22        7.53      4.88 o 
  -8   1   7        2.75        8.01      6.43 o 
  -7   1   7        3.98        6.11      4.87 o 
  -6   1   7        1.04        0.76      3.52 o 
  -5   1   7      182.20      152.64     13.44 o 
  -4   1   7      321.68      330.21     11.59 o 
  -3   1   7      281.97      268.53      7.86 o 
  -2   1   7      208.70      218.84      6.60 o 
  -1   1   7       18.70       11.90      1.70 o 
   0   1   7        8.34        8.49      1.55 o 
   1   1   7      333.85      408.81      8.99 o 
   2   1   7       35.94       45.74      3.51 o 
   3   1   7       40.30       34.09      2.42 o 
   4   1   7      187.98      194.76      6.02 o 
   5   1   7      167.11      179.89      6.06 o 
   6   1   7      178.61      177.59      7.98 o 
   7   1   7       13.41       11.30      4.16 o 
   8   1   7        4.61        7.25      4.49 o 
   9   1   7        3.60        0.00      4.47 o 
  -8   2   7        2.09        7.58      6.47 o 
  -7   2   7        0.44        3.71      4.32 o 
  -6   2   7        9.53       11.83      4.79 o 
  -5   2   7       85.75       80.88      6.30 o 
  -4   2   7      380.70      370.47      9.86 o 
  -3   2   7      167.69      156.88      5.51 o 
  -2   2   7      104.66       81.01      8.70 o 
  -1   2   7      377.84      394.20      9.07 o 
   0   2   7      569.36      604.95     12.06 o 
   1   2   7      399.50      379.04     11.71 o 
   2   2   7      384.63      371.13     11.64 o 
   3   2   7        3.22        3.82      1.70 o 
   4   2   7       56.22       60.09      3.16 o 
   5   2   7      710.87      710.21     14.97 o 
   6   2   7      101.34      107.44      6.17 o 
   7   2   7       51.93       43.26      7.51 o 
   8   2   7       82.74       71.11      9.73 o 
   9   2   7        0.02        0.00      4.06 o 
  -8   3   7        2.21        0.00      5.65 o 
  -7   3   7        5.27        2.63      4.53 o 
  -6   3   7       55.22       45.05      7.72 o 
  -5   3   7       48.04       68.57      5.95 o 
  -4   3   7      108.86       97.06      6.06 o 
  -3   3   7       60.11       59.48      3.61 o 
  -2   3   7      363.65      321.32      8.13 o 
  -1   3   7      870.51      880.18     34.01 o 
   0   3   7      594.35      591.62     15.89 o 
   1   3   7      191.67      200.31      7.70 o 
   2   3   7     1063.74     1045.80     25.03 o 
   3   3   7      334.48      327.47     10.69 o 
   4   3   7       19.84       21.68      3.13 o 
   5   3   7       77.52       72.57      5.91 o 
   6   3   7      179.18      184.40     12.66 o 
   7   3   7       57.37       68.19      9.07 o 
   8   3   7       27.66       26.32      6.44 o 
   9   3   7        1.29        0.00      4.38 o 
  -8   4   7        0.01        4.44      6.22 o 
  -7   4   7        6.79       16.55      6.12 o 
  -6   4   7       85.20      104.42     12.48 o 
  -5   4   7       13.83       10.21      5.73 o 
  -4   4   7       40.53       37.83      5.91 o 
  -3   4   7       74.77       85.22      5.60 o 
  -2   4   7       44.72       51.74      3.17 o 
  -1   4   7      551.77      583.29     15.52 o 
   0   4   7        0.05        1.05      1.53 o 
   1   4   7        0.11        0.39      1.53 o 
   2   4   7       17.95       15.62      2.42 o 
   3   4   7       18.53       22.16      2.84 o 
   4   4   7       16.09       18.26      2.72 o 
   5   4   7        1.84        2.37      3.03 o 
   6   4   7       74.22       71.53      8.82 o 
   7   4   7       15.45       16.59      5.13 o 
   8   4   7       81.64       83.54     10.97 o 
   9   4   7        0.89        0.50      5.06 o 
  -7   5   7        4.24        3.62      4.69 o 
  -6   5   7       14.65       12.48      3.67 o 
  -5   5   7      164.39      160.46      8.61 o 
  -4   5   7      204.87      205.22      9.13 o 
  -3   5   7      203.40      190.72      8.21 o 
  -2   5   7      581.89      570.47     13.25 o 
  -1   5   7       63.89       80.49      7.57 o 
   0   5   7       85.96       91.03      3.53 o 
   1   5   7       27.07       23.67      4.35 o 
   2   5   7       83.00       81.37      4.92 o 
   3   5   7       49.03       47.27      4.14 o 
   4   5   7      464.83      436.92     13.18 o 
   5   5   7       59.77       56.58      7.53 o 
   6   5   7      116.17      102.97     10.75 o 
   7   5   7        6.01        5.64      4.61 o 
   8   5   7       37.93       31.05      7.25 o 
   9   5   7        3.37        0.00      4.82 o 
  -7   6   7        0.01        0.00      4.91 o 
  -6   6   7       26.79       24.14      6.47 o 
  -5   6   7       53.34       45.64      5.54 o 
  -4   6   7      111.69       93.99      6.97 o 
  -3   6   7        6.02        5.97      2.35 o 
  -2   6   7      105.97      115.14      6.39 o 
  -1   6   7       52.49       64.99      3.43 o 
   0   6   7      349.04      372.52     13.37 o 
   1   6   7      489.24      493.54     13.29 o 
   2   6   7      327.60      303.90     13.82 o 
   3   6   7       14.18       12.86      4.52 o 
   4   6   7       15.88       13.48      2.63 o 
   5   6   7      198.95      202.31     12.85 o 
   6   6   7       76.60       72.83      9.18 o 
   7   6   7      102.73       97.52     11.41 o 
   8   6   7        1.36        0.00      4.11 o 
   9   6   7        5.63        9.26      6.12 o 
  -7   7   7        9.76        7.08      4.10 o 
  -6   7   7       34.91       38.93      5.75 o 
  -5   7   7      124.00      149.40      9.12 o 
  -4   7   7        1.87        2.80      2.14 o 
  -3   7   7        1.34        1.71      2.13 o 
  -2   7   7       85.33       60.48      5.28 o 
  -1   7   7     1026.50     1045.58     44.37 o 
   0   7   7      170.26      169.06      5.99 o 
   1   7   7      506.64      554.42     12.40 o 
   2   7   7      117.65      119.70      6.15 o 
   3   7   7      447.11      488.20     14.68 o 
   4   7   7        1.98        6.81      2.88 o 
   5   7   7       28.06       26.86      5.37 o 
   6   7   7       18.02       18.99      5.57 o 
   7   7   7        0.10        3.43      3.32 o 
   8   7   7        1.35        4.24      5.23 o 
   9   7   7        0.00        0.00      5.93 o 
  -6   8   7       58.41       55.12      6.94 o 
  -5   8   7        4.22        1.31      3.00 o 
  -4   8   7      101.83      108.37      8.07 o 
  -3   8   7        2.71        5.45      2.81 o 
  -2   8   7      121.41      125.07      7.20 o 
  -1   8   7       85.14       93.07      6.21 o 
   0   8   7       39.54       48.00      4.65 o 
   1   8   7       10.41        9.64      2.41 o 
   2   8   7        0.31        0.98      1.59 o 
   3   8   7        0.07        0.00      1.71 o 
   4   8   7       88.04       90.33      9.40 o 
   5   8   7       29.36       22.65      5.26 o 
   6   8   7       66.87       71.86      9.62 o 
   7   8   7        6.31        4.51      3.95 o 
   8   8   7        1.38        8.35      5.15 o 
  -6   9   7        1.25        0.00      3.12 o 
  -5   9   7        4.06        2.91      3.22 o 
  -4   9   7       20.37       24.61      4.51 o 
  -3   9   7       42.35       35.85      8.33 o 
  -2   9   7      104.51      101.88      9.81 o 
  -1   9   7       49.13       48.06      5.31 o 
   0   9   7       35.38       23.56      3.92 o 
   1   9   7       34.22       38.08      7.22 o 
   2   9   7       53.10       50.63      6.76 o 
   3   9   7        6.91        7.67      2.69 o 
   4   9   7       16.40       13.90      4.09 o 
   5   9   7      123.64      144.00     12.91 o 
   6   9   7        3.91       15.09      5.17 o 
   7   9   7        1.59        7.10      4.24 o 
   8   9   7       41.95       34.26      7.98 o 
  -5  10   7       10.10       10.24      4.02 o 
  -4  10   7       35.93       25.38      5.02 o 
  -3  10   7      108.45      112.57      8.69 o 
  -2  10   7       87.67      105.39      8.22 o 
  -1  10   7       78.68       69.80     12.53 o 
   0  10   7        8.34        6.36      4.98 o 
   1  10   7        1.64        9.60      4.79 o 
   2  10   7      418.15      388.32     20.91 o 
   3  10   7        0.77        1.68      2.35 o 
   4  10   7       75.47       86.27      9.95 o 
   5  10   7        7.97        0.00      3.58 o 
   6  10   7       46.87       44.57      8.04 o 
   7  10   7        7.27        4.07      3.91 o 
  -4  11   7       16.51       27.12      6.93 o 
  -3  11   7        1.23        0.19      3.56 o 
   2  11   7        3.64        5.32      5.13 o 
   4  11   7       11.44        7.47      4.20 o 
   5  11   7        0.44        1.36      4.07 o 
   6  11   7       19.27        9.64      4.77 o 
  -1  -7   8      144.33      166.70     12.04 o 
   0  -7   8       49.80       63.93      9.94 o 
   1  -7   8       26.48       40.84      5.63 o 
   2  -7   8       70.34       87.93      7.06 o 
  -3  -6   8        2.19        5.11      3.28 o 
  -2  -6   8       80.18       98.39      7.44 o 
  -1  -6   8       28.40       41.28      8.14 o 
   0  -6   8        3.21        3.98      2.92 o 
   1  -6   8      182.13      183.39      8.90 o 
   2  -6   8       11.07       13.06      3.44 o 
   3  -6   8       31.15       34.05      4.50 o 
   4  -6   8        0.71        2.83      6.00 o 
  -4  -5   8        0.14        1.79      3.02 o 
  -3  -5   8       17.99       19.05      4.54 o 
  -2  -5   8       94.23      110.86      7.20 o 
  -1  -5   8        3.89        7.51      2.69 o 
   0  -5   8        1.82        2.90      2.90 o 
   1  -5   8        0.59        3.00      2.08 o 
   2  -5   8       59.76       44.73     10.41 o 
   3  -5   8       78.70       68.24      5.68 o 
   4  -5   8        4.90        4.58      3.47 o 
   5  -5   8       43.20       48.79      9.93 o 
  -5  -4   8        0.38        0.00      4.18 o 
  -4  -4   8      129.63      131.33      7.81 o 
  -3  -4   8       74.17       84.42      6.32 o 
  -2  -4   8       59.57       52.96      5.16 o 
  -1  -4   8      104.53      112.54      6.74 o 
   0  -4   8       17.96       18.54      3.14 o 
   1  -4   8       31.24       37.60      4.05 o 
   2  -4   8      614.24      632.05     16.00 o 
   3  -4   8       10.26        7.09      2.27 o 
   4  -4   8        0.50        0.56      5.65 o 
   5  -4   8       60.08       63.82     16.65 o 
  -6  -3   8        5.04        4.86      5.52 o 
  -5  -3   8       18.03       13.74      4.80 o 
  -4  -3   8       22.76       27.11      3.71 o 
  -3  -3   8       11.55       14.05      2.86 o 
  -2  -3   8        6.50        3.94      2.06 o 
  -1  -3   8      288.79      275.71      9.23 o 
   0  -3   8       48.49       52.51      7.27 o 
   1  -3   8        2.71        4.68      1.87 o 
   2  -3   8       90.63       84.24      5.40 o 
   3  -3   8        7.77        3.07      3.16 o 
   4  -3   8       15.77       22.43      4.07 o 
   5  -3   8       23.77       33.63      4.98 o 
   6  -3   8       66.18       71.88      7.03 o 
  -6  -2   8       65.73       89.39      8.34 o 
  -5  -2   8        6.30        8.76      3.63 o 
  -4  -2   8       11.60       14.44      2.89 o 
  -3  -2   8        0.90        4.24      1.96 o 
  -2  -2   8      770.37      729.53     17.08 o 
  -1  -2   8        9.34        8.33      2.42 o 
   0  -2   8      756.37      755.35     16.99 o 
   1  -2   8      105.98      125.14      5.46 o 
   2  -2   8      110.25      124.26      8.08 o 
   3  -2   8       43.72       49.58      5.56 o 
   4  -2   8      151.74      162.20      8.40 o 
   5  -2   8       33.21       25.37      4.45 o 
   6  -2   8       12.46       21.12      4.27 o 
   7  -2   8        2.27        4.22      4.80 o 
  -7  -1   8        3.44        0.00      6.14 o 
  -6  -1   8        4.39        6.98      3.30 o 
  -5  -1   8       83.51      107.02      7.96 o 
  -4  -1   8        1.11        0.11      1.64 o 
  -3  -1   8        1.18        1.81      1.61 o 
  -2  -1   8       70.47       70.80      4.64 o 
  -1  -1   8      188.44      201.31      9.02 o 
   0  -1   8        0.21        1.46      1.20 o 
   1  -1   8        1.44        1.08      2.03 o 
   2  -1   8        0.02        0.30      1.77 o 
   3  -1   8       37.52       43.08      4.91 o 
   4  -1   8        0.15        2.88      4.66 o 
   5  -1   8       94.49       96.02      6.93 o 
   6  -1   8       63.96       75.48      6.63 o 
   7  -1   8       43.56       52.70      8.70 o 
  -7   0   8        3.84        3.08      5.83 o 
  -6   0   8        0.04        0.21      2.74 o 
  -5   0   8        0.69        1.55      1.92 o 
  -4   0   8        0.26        1.50      1.78 o 
  -3   0   8       70.91       61.69      5.25 o 
  -2   0   8      373.48      385.59     10.33 o 
  -1   0   8        0.71        8.47      1.88 o 
   0   0   8       47.73       43.71      4.61 o 
   1   0   8       22.78       24.01      4.76 o 
   2   0   8      302.64      281.84     10.78 o 
   3   0   8      141.85      125.32     10.61 o 
   4   0   8        5.48        5.78      2.42 o 
   5   0   8       44.80       35.53      4.53 o 
   6   0   8      119.92      124.50     11.57 o 
   7   0   8       14.88        8.09      4.53 o 
   8   0   8        0.03        2.37      4.39 o 
  -7   1   8       26.71       20.83      7.25 o 
  -6   1   8       30.06       39.90      7.97 o 
  -5   1   8       11.47        6.68      3.45 o 
  -4   1   8        0.02        0.00      1.52 o 
  -3   1   8      890.49      876.96     18.63 o 
  -2   1   8      225.66      248.58      7.57 o 
  -1   1   8      614.89      553.19     35.19 o 
   0   1   8      166.25      134.58      6.78 o 
   1   1   8      541.32      425.87     13.62 o 
   2   1   8        9.46       12.20      2.51 o 
   3   1   8     1143.84     1172.90     28.87 o 
   4   1   8        0.33        0.00      1.57 o 
   5   1   8      112.47      105.63      6.57 o 
   6   1   8       30.57       33.41      6.63 o 
   7   1   8       36.38       37.41      7.32 o 
   8   1   8        6.30        9.40      5.16 o 
   9   1   8        0.47        0.00      4.72 o 
  -7   2   8        1.08        0.06      4.62 o 
  -6   2   8        3.35        5.19      4.24 o 
  -5   2   8      186.23      176.49      8.77 o 
  -4   2   8       15.66       17.36      2.56 o 
  -3   2   8     1112.44      998.48     25.04 o 
  -2   2   8      125.81      121.63     15.00 o 
  -1   2   8      143.75      149.35      7.82 o 
   0   2   8      153.97      149.61     15.46 o 
   1   2   8      280.33      302.12     11.30 o 
   2   2   8       90.18       83.30      5.78 o 
   3   2   8        0.26        0.06      2.06 o 
   4   2   8        0.70        0.50      1.67 o 
   5   2   8      185.81      184.92     14.12 o 
   6   2   8       10.73       15.24      4.98 o 
   7   2   8        3.72        1.72      3.88 o 
   8   2   8       26.00       30.28      7.00 o 
   9   2   8        0.13        4.22      5.65 o 
  -7   3   8        0.50        4.05      5.20 o 
  -6   3   8       22.95       32.33      8.17 o 
  -5   3   8        0.37        3.75      2.49 o 
  -4   3   8      197.01      200.18      8.86 o 
  -3   3   8       24.01       25.12      3.36 o 
  -2   3   8       30.76       23.44      7.16 o 
  -1   3   8     1004.21      936.36     23.60 o 
   0   3   8        0.02        0.00      1.21 o 
   1   3   8      433.43      426.27     20.83 o 
   2   3   8       95.87       94.28      6.58 o 
   3   3   8       19.36       24.38      3.36 o 
   4   3   8        4.40        4.32      2.04 o 
   5   3   8      214.32      194.19      8.43 o 
   6   3   8        0.31        0.00      3.00 o 
   7   3   8       20.79       26.51      6.08 o 
   8   3   8       27.23       35.17      7.55 o 
   9   3   8        8.02       13.70      6.08 o 
  -7   4   8        2.85        3.15      5.45 o 
  -6   4   8       21.34       14.38      5.37 o 
  -5   4   8        9.63       13.71      4.09 o 
  -4   4   8        0.37        0.56      1.95 o 
  -3   4   8       93.39       63.69      8.43 o 
  -2   4   8      162.75      151.43      6.82 o 
  -1   4   8      277.17      261.16      9.43 o 
   0   4   8       63.44       71.21     10.99 o 
   1   4   8      431.97      444.61     13.46 o 
   2   4   8      416.64      428.90     13.25 o 
   3   4   8      221.84      213.30      8.66 o 
   4   4   8      198.05      204.35      8.48 o 
   5   4   8        9.35       13.22      4.55 o 
   6   4   8        7.66        7.68      3.91 o 
   7   4   8        5.92        7.20      3.96 o 
   8   4   8       28.91       29.75      7.18 o 
   9   4   8        7.37        5.93      5.76 o 
  -6   5   8       12.45       13.84      5.30 o 
  -5   5   8        0.04        1.95      3.63 o 
  -4   5   8       43.73       54.79      8.52 o 
  -3   5   8       17.05        9.93      3.82 o 
  -2   5   8       20.02       17.13      4.40 o 
  -1   5   8       25.73       24.27      3.05 o 
   0   5   8      627.88      610.94     16.89 o 
   1   5   8       13.47       19.50      2.73 o 
   2   5   8       20.34       21.50      2.98 o 
   3   5   8      336.71      312.84     11.00 o 
   4   5   8      286.25      297.74     10.73 o 
   5   5   8       25.33       30.24      5.90 o 
   6   5   8        1.10        0.07      3.00 o 
   7   5   8       25.07       16.29      5.90 o 
   8   5   8        1.34        0.72      4.39 o 
   9   5   8       12.33       11.14      6.92 o 
  -6   6   8        8.26       17.89      6.36 o 
  -5   6   8       18.26        8.92      4.84 o 
  -4   6   8      133.84      113.06     11.93 o 
  -3   6   8      448.76      509.11     24.57 o 
  -2   6   8      114.10      111.30     11.09 o 
  -1   6   8      164.02      141.47      6.56 o 
   0   6   8      101.57       98.12      5.73 o 
   2   6   8       22.33       18.46      2.89 o 
   3   6   8       60.07       68.50      5.36 o 
   4   6   8       22.77       21.42      3.28 o 
   5   6   8        9.84       17.72      4.57 o 
   6   6   8        1.25        0.01      2.46 o 
   7   6   8        0.82        0.00      3.10 o 
   8   6   8        6.69        8.87      5.90 o 
   9   6   8        0.92        5.79      6.19 o 
  -6   7   8       16.08       14.46      6.05 o 
  -5   7   8      111.46      113.85     12.99 o 
  -4   7   8      144.69      168.30     13.50 o 
  -3   7   8        6.91       10.29      4.53 o 
  -2   7   8      217.87      201.76     14.21 o 
  -1   7   8        5.64        4.03      3.76 o 
   0   7   8      256.56      265.79      9.89 o 
   1   7   8       42.44       35.02      4.00 o 
   2   7   8      114.74      107.12      6.20 o 
   3   7   8        9.68       14.54      2.80 o 
   4   7   8        1.71        6.25      2.25 o 
   5   7   8       10.71        9.78      3.92 o 
   6   7   8       29.53       40.05      7.42 o 
   7   7   8        3.28        1.68      3.37 o 
   8   7   8        5.08        5.90      5.37 o 
  -6   8   8        2.17        5.30      4.39 o 
  -5   8   8        3.05        4.72      4.47 o 
  -4   8   8        1.21       10.55      4.82 o 
  -3   8   8        0.12        0.00      2.67 o 
  -2   8   8        0.39        1.22      2.68 o 
  -1   8   8       24.08       20.25      6.07 o 
   0   8   8      692.40      723.91     31.18 o 
   1   8   8      222.33      213.46      9.01 o 
   2   8   8      113.24      109.05     10.70 o 
   3   8   8      144.01      146.47      7.61 o 
   4   8   8       22.92       22.55      5.19 o 
   5   8   8       67.49       62.91      8.46 o 
   6   8   8       57.15       34.78      7.26 o 
   7   8   8       67.01       66.81      9.98 o 
   8   8   8       42.86       45.78      8.15 o 
  -5   9   8        6.44       17.43      5.88 o 
  -4   9   8        5.04        5.16      4.97 o 
  -3   9   8       11.48       18.86      5.81 o 
  -2   9   8       36.66       16.66      6.07 o 
  -1   9   8       65.23       48.80      8.79 o 
   0   9   8      228.83      255.19     16.79 o 
   1   9   8       23.06       17.82      5.67 o 
   2   9   8        2.09        3.69      2.36 o 
   3   9   8       18.48       23.85      6.51 o 
   4   9   8       71.72       80.68      9.60 o 
   5   9   8        6.72        2.00      3.25 o 
   6   9   8        0.01        0.00      3.38 o 
   7   9   8       15.73       30.70      7.17 o 
  -4  10   8       13.32       19.44      5.86 o 
  -3  10   8       11.26        6.78      4.54 o 
  -2  10   8       10.98        8.72      5.41 o 
  -1  10   8       82.81       72.59     10.97 o 
   0  10   8        0.23        7.32      4.73 o 
   1  10   8       15.83       23.56      6.70 o 
   2  10   8       35.25       27.79      7.00 o 
   3  10   8       46.03       53.22      9.56 o 
   4  10   8        0.08        0.59      2.83 o 
   5  10   8       68.33       93.26     11.71 o 
   6  10   8        6.32        0.00      3.48 o 
   7  10   8        2.00        8.71      4.02 o 
  -3  11   8        0.11        1.43      3.78 o 
  -2  11   8       14.06       10.43      6.34 o 
  -1  11   8        0.77        0.00      4.39 o 
   0  11   8        0.87        0.00      4.35 o 
   1  11   8       36.51       20.16      7.06 o 
   2  11   8       16.34       30.16      7.84 o 
   4  11   8        0.33        0.00      3.56 o 
   5  11   8       49.01       51.02      8.94 o 
   6  11   8       15.15       22.95      5.92 o 
  -2  12   8        1.80       10.02      7.03 o 
  -1  12   8        0.57        3.98      5.24 o 
   0  12   8       21.82       25.61      8.19 o 
   1  12   8        3.73       11.05      6.92 o 
   2  12   8       46.87       49.68     10.21 o 
  -1  -6   9       24.67       37.21      7.17 o 
   0  -6   9       73.78       80.94     11.93 o 
   1  -6   9       37.23       39.99      6.24 o 
   2  -6   9        7.11        7.24      3.90 o 
   3  -6   9       13.24       13.76     10.46 o 
  -3  -5   9       16.84       14.56      4.09 o 
  -2  -5   9       12.39       18.24      8.01 o 
  -1  -5   9       17.60       27.96      5.72 o 
   0  -5   9      228.91      209.55     14.89 o 
   1  -5   9        4.26       10.19      3.94 o 
   2  -5   9       30.36       30.54      5.73 o 
   3  -5   9       81.79      105.76     12.97 o 
   4  -5   9       53.96       56.20      8.01 o 
   5  -5   9       14.15       12.71      6.92 o 
  -4  -4   9        4.14        5.39      4.46 o 
  -3  -4   9       53.15       62.43      7.25 o 
  -2  -4   9        0.12        0.00      2.65 o 
  -1  -4   9      203.18      225.38     11.72 o 
   0  -4   9       37.95       41.06      5.88 o 
   1  -4   9      191.75      197.39     10.61 o 
   2  -4   9       44.35       53.57     14.47 o 
   3  -4   9       39.66       49.60      6.31 o 
   4  -4   9        0.43        5.00      3.36 o 
   5  -4   9        1.19        2.00      3.77 o 
   6  -4   9        1.96        1.24      5.86 o 
  -5  -3   9       29.53       55.61      9.62 o 
  -4  -3   9      260.14      281.82     32.77 o 
  -3  -3   9       15.49       11.20      3.54 o 
  -2  -3   9      196.48      179.19     10.43 o 
  -1  -3   9       49.63       62.78      7.32 o 
   0  -3   9       43.86       44.90      5.82 o 
   1  -3   9       29.68       19.34      7.76 o 
   2  -3   9        1.17        0.00      2.63 o 
   3  -3   9       13.78       10.07      3.53 o 
   4  -3   9       75.82       69.42      7.10 o 
   5  -3   9        2.35        0.90      2.81 o 
   6  -3   9       37.68       42.13      6.14 o 
  -5  -2   9       38.15       23.23      7.03 o 
  -4  -2   9        6.01       12.39      3.59 o 
  -3  -2   9      214.29      238.20     11.39 o 
  -2  -2   9       23.82       24.68      4.30 o 
  -1  -2   9       15.41       11.35      3.09 o 
   0  -2   9       69.31       65.85      6.73 o 
   1  -2   9       19.98       13.70      3.71 o 
   2  -2   9      114.51       96.27      7.82 o 
   3  -2   9        7.66       10.24      3.81 o 
   4  -2   9       61.20       58.31      6.17 o 
   5  -2   9        3.20        3.93      3.50 o 
   6  -2   9        0.05        0.00      2.68 o 
   7  -2   9       17.16       27.48      7.53 o 
  -6  -1   9       40.94       53.11      9.58 o 
  -5  -1   9       16.69       21.26      6.23 o 
  -4  -1   9        0.90        0.71      2.24 o 
  -3  -1   9       31.86       30.44      4.51 o 
  -2  -1   9      155.52      135.27      7.91 o 
  -1  -1   9      115.40      133.17      7.75 o 
   0  -1   9      531.54      533.09     26.07 o 
   1  -1   9       11.81       19.45      3.82 o 
   2  -1   9       14.80       12.63      3.27 o 
   3  -1   9      196.76      177.13      9.08 o 
   4  -1   9      538.16      492.26     16.56 o 
   5  -1   9       19.54       18.40      3.85 o 
   6  -1   9       25.72       30.58      4.82 o 
   7  -1   9        0.18        0.00      3.77 o 
   8  -1   9        8.08        8.35      5.93 o 
  -5   0   9       24.20       18.59      4.11 o 
  -4   0   9        0.24        1.02      3.74 o 
  -3   0   9      209.66      190.59      9.36 o 
  -2   0   9      350.65      306.32     12.11 o 
  -1   0   9      337.67      288.57     11.61 o 
   0   0   9        3.39        3.93      1.98 o 
   1   0   9      370.12      390.44     13.82 o 
   2   0   9        0.71        0.00      1.72 o 
   3   0   9      463.87      436.29     15.01 o 
   4   0   9        0.13        2.14      3.19 o 
   5   0   9        5.16        4.08      2.74 o 
   6   0   9       91.03       81.49     12.60 o 
   7   0   9        0.16        0.01      3.58 o 
   8   0   9        4.06        1.62      5.02 o 
  -5   1   9      106.13      114.92      8.18 o 
  -4   1   9        3.97        2.24      2.34 o 
  -3   1   9       36.09       35.03      4.42 o 
  -2   1   9      273.57      258.22     10.64 o 
  -1   1   9       74.26       66.16      5.96 o 
   0   1   9      428.86      398.41     19.66 o 
   1   1   9       53.93       64.54      5.83 o 
   2   1   9        7.31        6.42      2.31 o 
   3   1   9        1.26        0.59      2.05 o 
   4   1   9       31.91       43.57      7.75 o 
   5   1   9      348.94      346.69     13.53 o 
   6   1   9        4.60       10.22      4.47 o 
   7   1   9       16.16       14.75      5.79 o 
   8   1   9       12.59        6.15      5.10 o 
   9   1   9        5.67        0.00      5.75 o 
  -5   2   9       12.36        4.55      4.06 o 
  -4   2   9        0.12        0.23      3.39 o 
  -3   2   9        2.34        3.20      2.08 o 
  -2   2   9       61.64       64.51      5.70 o 
  -1   2   9        0.66        3.36      1.82 o 
   0   2   9        0.21        0.00      1.42 o 
   1   2   9       37.42       32.19      4.17 o 
   2   2   9       99.46       93.36      6.60 o 
   3   2   9      199.05      204.66      9.03 o 
   4   2   9        3.20        4.42      2.38 o 
   5   2   9      131.98      134.37     19.30 o 
   6   2   9      138.60      164.50     12.62 o 
   7   2   9       52.06       48.90      8.46 o 
   8   2   9        0.57        0.00      3.88 o 
   9   2   9        0.21        3.29      6.03 o 
  -5   3   9        3.23        3.12      3.47 o 
  -4   3   9       57.33       49.26      7.73 o 
  -3   3   9       15.78       17.80      3.20 o 
  -2   3   9      104.71       82.14      9.41 o 
  -1   3   9       22.19       23.02      3.36 o 
   0   3   9       93.59       88.88     11.85 o 
   1   3   9      827.58      793.27     37.83 o 
   2   3   9       89.73       88.92      6.39 o 
   3   3   9      224.41      236.53     18.64 o 
   4   3   9      160.86      157.12      7.79 o 
   5   3   9        0.19        4.85      2.34 o 
   6   3   9      104.35      106.87     11.30 o 
   7   3   9        2.47        0.50      3.76 o 
   8   3   9        3.41        0.00      4.53 o 
   9   3   9        0.56        0.00      5.45 o 
  -6   4   9       29.23       33.72      7.65 o 
  -5   4   9       12.27       14.64      5.46 o 
  -4   4   9        0.02        0.00      2.68 o 
  -3   4   9       22.84       16.72      4.87 o 
  -2   4   9      520.71      494.67     25.87 o 
  -1   4   9       42.71       41.21      6.63 o 
   0   4   9       71.15       55.31      5.06 o 
   1   4   9       85.70       80.09      5.91 o 
   2   4   9       32.04       31.06     10.36 o 
   3   4   9       13.40       16.42      4.75 o 
   4   4   9       44.49       35.38      6.25 o 
   5   4   9       95.55       92.80     10.22 o 
   6   4   9        3.44        3.01      3.58 o 
   7   4   9        0.54        2.85      3.66 o 
   8   4   9        0.00        0.00      3.51 o 
   9   4   9        0.21        0.00      5.05 o 
  -6   5   9       21.70       24.12      6.77 o 
  -5   5   9        0.05        4.16      3.70 o 
  -4   5   9       20.65       17.54      5.19 o 
  -3   5   9      195.63      162.11     12.37 o 
  -2   5   9      396.31      369.94     19.54 o 
  -1   5   9       55.93       60.52      5.20 o 
   1   5   9        8.09        7.63      2.19 o 
   2   5   9       26.37       30.70      3.92 o 
   3   5   9       17.30       15.38      2.91 o 
   4   5   9       42.56       48.05      4.80 o 
   5   5   9       72.16       79.90      9.71 o 
   6   5   9        2.04        0.00      3.32 o 
   7   5   9       38.10       44.70      8.24 o 
   8   5   9        1.68        5.16      5.52 o 
   9   5   9        0.26        0.00      5.27 o 
  -6   6   9        2.58        8.96      5.82 o 
  -5   6   9        0.03        6.29      4.16 o 
  -4   6   9       22.79       21.30      6.14 o 
  -3   6   9       26.39       18.22      5.39 o 
  -2   6   9      126.06      124.81     12.15 o 
  -1   6   9       59.94       73.71      9.56 o 
   0   6   9      307.78      310.45     14.18 o 
   1   6   9       29.97       30.87      6.24 o 
   2   6   9        3.68        6.55      2.46 o 
   3   6   9      217.84      205.38      8.92 o 
   4   6   9        0.02        0.65      2.35 o 
   5   6   9       24.09       29.00      5.82 o 
   6   6   9        0.08        6.18      3.78 o 
   7   6   9       49.54       51.13      9.12 o 
   8   6   9        5.87       11.63      6.16 o 
  -6   7   9        2.82        5.08      5.04 o 
  -5   7   9        0.29        2.63      3.88 o 
  -4   7   9        0.10        5.20      4.22 o 
  -3   7   9        0.12        0.00      2.57 o 
  -2   7   9        2.55        3.60      3.27 o 
  -1   7   9        0.98        0.00      3.29 o 
   0   7   9      197.12      225.90      9.33 o 
   1   7   9       21.99       20.22      4.35 o 
   2   7   9      149.79      157.75     10.98 o 
   3   7   9      105.02       85.72      6.33 o 
   4   7   9       62.05       70.84      5.94 o 
   5   7   9        5.58        5.45      3.29 o 
   6   7   9        1.33        0.11      2.74 o 
   7   7   9        0.66        0.50      3.10 o 
   8   7   9        1.26        0.00      4.46 o 
  -5   8   9       14.38       26.99      7.68 o 
  -4   8   9       29.31       28.52      7.22 o 
  -3   8   9      196.60      196.26     15.24 o 
  -2   8   9       29.51       39.32      7.58 o 
  -1   8   9       20.96        8.19      4.99 o 
   0   8   9      216.16      254.53     16.73 o 
   1   8   9      115.50       96.25      6.67 o 
   2   8   9      320.81      321.48     11.98 o 
   3   8   9       40.44       46.86      5.05 o 
   4   8   9       67.57       77.21      9.30 o 
   5   8   9        8.55        0.00      2.42 o 
   6   8   9      112.81       98.83     11.53 o 
   7   8   9        0.42        0.00      3.18 o 
   8   8   9        8.80       16.22      5.78 o 
  -5   9   9        2.67        0.85      3.74 o 
  -4   9   9        0.02        0.00      4.02 o 
  -3   9   9       49.38       67.36     11.03 o 
  -2   9   9       44.67       51.93      9.85 o 
  -1   9   9       39.14       43.90      8.56 o 
   0   9   9       47.78       43.95      8.72 o 
   1   9   9        8.85       20.50      6.15 o 
   2   9   9       28.68       19.20      3.59 o 
   3   9   9       21.12       15.69      4.25 o 
   4   9   9        9.24       12.71      4.24 o 
   5   9   9       24.56       27.09      6.55 o 
   6   9   9       11.10       10.91      5.50 o 
   7   9   9       16.66       29.76      6.89 o 
  -4  10   9        0.12        5.49      4.43 o 
  -3  10   9        3.94        4.31      3.94 o 
  -2  10   9       74.86       86.21     12.63 o 
  -1  10   9       13.47       19.58      6.98 o 
   0  10   9        5.45        0.00      3.55 o 
   1  10   9       19.45       13.40      5.90 o 
   2  10   9       10.91       11.89      5.86 o 
   3  10   9       50.63       41.68      5.32 o 
   4  10   9       82.57       76.46      9.92 o 
   5  10   9       12.28       14.02      5.48 o 
   6  10   9        5.08        4.64      4.17 o 
  -3  11   9        0.72        0.00      3.00 o 
  -2  11   9        0.13        0.83      5.54 o 
  -1  11   9       15.14       13.55      6.47 o 
   0  11   9       22.79       30.72      8.48 o 
   1  11   9       46.36       46.35      9.11 o 
   2  11   9       15.81        4.77      5.71 o 
   4  11   9        0.23        0.01      4.05 o 
   5  11   9       48.18       72.40     10.81 o 
  -1  12   9        4.39        7.13      6.95 o 
   0  12   9        3.86        4.88      6.30 o 
   1  12   9        4.71        3.48      5.81 o 
   2  12   9       13.70       14.78      7.51 o 
  -1  -5  10       78.92       82.10      8.85 o 
   0  -5  10       23.80       30.11      5.81 o 
   1  -5  10        6.27        4.52      3.44 o 
   2  -5  10        0.03        2.02      4.53 o 
   3  -5  10        4.33        6.39      8.17 o 
  -2  -4  10      216.30      252.00     13.00 o 
  -1  -4  10       41.50       54.58      8.54 o 
   0  -4  10        0.79        0.00      3.24 o 
   1  -4  10       92.37      111.17     16.74 o 
   2  -4  10        0.31        6.93      3.81 o 
   3  -4  10       22.85       27.39      5.78 o 
   4  -4  10        0.92        5.52      4.31 o 
   5  -4  10        6.63       11.72      7.28 o 
  -4  -3  10        5.63        6.08      3.61 o 
  -3  -3  10       13.31       26.61      5.04 o 
  -2  -3  10        1.73        6.12      3.63 o 
  -1  -3  10        6.49        4.88      5.06 o 
   0  -3  10      123.14      141.73     10.51 o 
   1  -3  10       15.10       28.39      5.14 o 
   2  -3  10        1.27        2.44      2.98 o 
   3  -3  10        1.53        2.98      3.32 o 
   4  -3  10       32.80       27.41      7.72 o 
   5  -3  10       63.98       81.44      8.32 o 
   6  -3  10        3.66        3.65      4.00 o 
  -4  -2  10       17.60       19.15      4.31 o 
  -3  -2  10       90.96       85.75      8.48 o 
  -2  -2  10        6.22       10.58      3.63 o 
  -1  -2  10        6.58        6.05      2.90 o 
   0  -2  10       23.00       25.51      4.66 o 
   1  -2  10       44.53       47.88      6.11 o 
   2  -2  10      197.08      215.84     16.58 o 
   3  -2  10       18.91       17.21      4.30 o 
   4  -2  10        5.47        9.50      3.54 o 
   5  -2  10       14.26       19.85      4.49 o 
   6  -2  10        0.88        1.95      3.35 o 
   7  -2  10       15.78       14.27      6.88 o 
  -5  -1  10       40.14       25.25      6.92 o 
  -4  -1  10       81.78       93.30      8.39 o 
  -3  -1  10      107.81      105.90      8.70 o 
  -2  -1  10        1.13        2.48      2.44 o 
  -1  -1  10      187.35      176.63      9.73 o 
   0  -1  10       11.54        9.90      2.96 o 
   1  -1  10      908.56      880.36     25.72 o 
   2  -1  10        1.69        7.21      3.06 o 
   3  -1  10      235.73      241.76     22.41 o 
   4  -1  10        6.70        2.50      3.14 o 
   5  -1  10       33.36       24.07     11.23 o 
   6  -1  10        8.23       12.92      4.16 o 
   7  -1  10        1.77        0.00      4.65 o 
  -5   0  10       29.63       32.91      5.42 o 
  -4   0  10        3.42        2.14      2.75 o 
  -3   0  10       10.00        5.60      2.85 o 
  -2   0  10      127.35      156.05      9.13 o 
  -1   0  10       67.67       73.64      7.00 o 
   0   0  10      339.49      327.25     13.08 o 
   1   0  10        4.56        9.22      2.90 o 
   2   0  10       17.72       14.86      3.61 o 
   3   0  10        0.05        0.72      2.25 o 
   4   0  10       68.89       67.77      6.78 o 
   5   0  10       74.92       84.05     18.47 o 
   6   0  10        2.57        3.07      3.10 o 
   7   0  10        1.95        5.39      5.17 o 
   8   0  10        2.85        8.43      6.18 o 
  -5   1  10       28.89       31.59      7.64 o 
  -4   1  10        0.41        0.00      2.72 o 
  -3   1  10       62.37       78.70      7.11 o 
  -2   1  10       57.95       54.90      6.96 o 
  -1   1  10       27.91       37.86      4.90 o 
   0   1  10        0.37        0.00      2.29 o 
   1   1  10       75.55       62.42      9.72 o 
   2   1  10      194.55      190.21      9.28 o 
   3   1  10        2.81        0.85      2.17 o 
   4   1  10       25.57       16.91      3.69 o 
   5   1  10      213.78      230.68     32.55 o 
   6   1  10       18.49       20.34      5.89 o 
   7   1  10       11.91        7.54      4.91 o 
   8   1  10       28.22       27.89      7.59 o 
  -5   2  10       30.43       33.04      8.04 o 
  -4   2  10       20.65        8.59      5.61 o 
  -3   2  10        4.30        4.57      2.37 o 
  -2   2  10        4.74        3.90      2.24 o 
  -1   2  10      123.93      107.19      8.04 o 
   0   2  10      180.58      166.55     10.21 o 
   1   2  10        2.73        1.91      2.17 o 
   2   2  10      142.50      126.96     10.86 o 
   3   2  10       34.03       38.44      4.87 o 
   4   2  10      202.97      186.41      9.29 o 
   5   2  10       44.31       43.31      5.36 o 
   6   2  10      161.39      139.93     13.18 o 
   7   2  10        4.57       10.42      5.09 o 
   8   2  10        6.24        7.75      5.79 o 
  -5   3  10        9.36       15.62      5.59 o 
  -4   3  10       38.93       47.45      8.76 o 
  -3   3  10        0.42        0.00      1.93 o 
  -2   3  10       26.38       31.45      6.50 o 
  -1   3  10        0.30        0.00      1.72 o 
   0   3  10      154.63      126.07      7.48 o 
   1   3  10      370.28      344.53     12.58 o 
   2   3  10        2.39        2.33      2.23 o 
   3   3  10        1.59        2.13      2.10 o 
   4   3  10        4.73        6.40      2.70 o 
   5   3  10       13.55       13.54      3.59 o 
   6   3  10       25.42       14.17      5.16 o 
   7   3  10        0.61        0.00      4.16 o 
   8   3  10       26.16       30.52      8.10 o 
  -6   4  10        1.63        1.60      5.19 o 
  -5   4  10       51.44       56.65      9.64 o 
  -4   4  10       45.71       59.52      9.53 o 
  -3   4  10        5.53        7.95      3.74 o 
  -2   4  10      363.31      368.99     13.17 o 
  -1   4  10      989.69      886.35     23.93 o 
   0   4  10        4.71        4.10      2.20 o 
   1   4  10      140.60      145.11      7.73 o 
   2   4  10      557.19      558.37     17.26 o 
   3   4  10      105.27       96.12      7.07 o 
   4   4  10      266.98      266.68     11.11 o 
   5   4  10       45.17       55.13      8.38 o 
   6   4  10       26.46       16.77      5.70 o 
   7   4  10        0.74        2.86      4.39 o 
   8   4  10       19.40       18.55      6.82 o 
  -6   5  10        6.67       13.80      6.07 o 
  -5   5  10        3.78        5.97      4.69 o 
  -4   5  10       50.03       51.83      8.90 o 
  -3   5  10        8.86        4.93      3.25 o 
  -2   5  10       61.69       42.06      7.46 o 
  -1   5  10       98.56      100.73     10.12 o 
   0   5  10       26.79       40.12      4.75 o 
   1   5  10      122.63      115.87      7.10 o 
   2   5  10       30.24       37.62      9.67 o 
   3   5  10       20.45       20.38      3.63 o 
   4   5  10       11.71       13.88      3.33 o 
   5   5  10       99.45      113.06     11.43 o 
   6   5  10        3.10        6.95      4.31 o 
   7   5  10       12.60       14.10      6.07 o 
   8   5  10       12.17       10.25      6.12 o 
  -5   6  10        4.59        9.29      4.99 o 
  -4   6  10        5.17        1.84      3.92 o 
  -3   6  10        4.01        4.00      3.78 o 
  -2   6  10       34.19       23.31      6.12 o 
  -1   6  10      240.57      244.63     16.04 o 
   0   6  10        0.82        0.00      3.20 o 
   1   6  10       17.06       18.10      3.38 o 
   2   6  10      420.25      401.84     13.87 o 
   3   6  10      155.18      156.81      8.18 o 
   4   6  10      174.57      172.15      9.34 o 
   5   6  10        0.00        0.00      2.78 o 
   6   6  10      120.40      119.06     12.47 o 
   7   6  10       25.25       16.47      6.49 o 
   8   6  10        3.42        5.52      6.05 o 
  -5   7  10       11.78        9.66      5.67 o 
  -4   7  10        0.33        0.83      3.88 o 
  -3   7  10        1.56        1.17      3.87 o 
  -2   7  10      100.19      124.45     13.35 o 
  -1   7  10       14.30        8.54      4.51 o 
   0   7  10      174.09      176.77     13.80 o 
   2   7  10      177.14      171.64     16.49 o 
   3   7  10        3.84        2.91      2.32 o 
   4   7  10       62.81       74.98      6.54 o 
   5   7  10        0.46        1.82      2.77 o 
   6   7  10        7.24        4.47      3.69 o 
   7   7  10        5.65        0.36      3.34 o 
   8   7  10        0.96        0.99      6.40 o 
  -5   8  10       10.53       14.25      6.08 o 
  -4   8  10        3.99       16.15      5.41 o 
  -3   8  10        0.01        7.06      4.80 o 
  -2   8  10       49.60       50.44      8.89 o 
  -1   8  10       81.29       81.29     11.34 o 
   0   8  10        0.27        0.00      3.76 o 
   1   8  10        0.07        0.00      2.08 o 
   2   8  10       24.86       28.94     11.29 o 
   3   8  10       64.92       67.07      6.19 o 
   4   8  10       41.88       37.47      6.76 o 
   5   8  10        4.44        0.00      2.72 o 
   6   8  10       40.23       40.71      7.95 o 
   7   8  10        0.46        5.79      4.20 o 
  -4   9  10       10.65       20.82      6.34 o 
  -3   9  10        1.27        6.69      4.97 o 
  -2   9  10       29.72       35.07      9.11 o 
  -1   9  10       10.68        7.53      5.49 o 
   0   9  10       30.43       25.84      7.18 o 
   1   9  10        5.33        2.94      4.77 o 
   2   9  10      137.84      153.38     12.77 o 
   3   9  10       40.42       42.92      5.37 o 
   4   9  10       54.35       45.43      7.79 o 
   5   9  10       31.54       30.97      7.13 o 
   6   9  10       11.10       10.80      5.01 o 
   7   9  10        0.15        1.05      3.62 o 
  -3  10  10        7.77       16.10      6.27 o 
  -2  10  10       18.33       22.36      8.39 o 
  -1  10  10       14.03       16.61      7.32 o 
   0  10  10       11.97       23.64      7.57 o 
   1  10  10       33.49       37.36      8.56 o 
   2  10  10        1.32        2.97      5.19 o 
   3  10  10       63.85       55.91      6.20 o 
   4  10  10        0.84       10.42      4.36 o 
   5  10  10       16.60       12.74      5.31 o 
   6  10  10        2.32        2.82      3.88 o 
  -2  11  10       17.55       19.80      8.59 o 
  -1  11  10        9.19        2.15      6.70 o 
   0  11  10       15.26        9.88      6.87 o 
   1  11  10        2.12        2.96      5.54 o 
   2  11  10       46.68       60.09     10.83 o 
   4  11  10       31.31       29.21      6.88 o 
   5  11  10        5.52        8.31      5.04 o 
   0  12  10        0.00        0.00      5.81 o 
   1  12  10        0.56        0.00      5.79 o 
   2  12  10       21.90       28.60      9.23 o 
   0  -4  11        0.84        2.47      3.43 o 
   1  -4  11        9.24       14.00      4.35 o 
   2  -4  11       10.94       14.15      5.16 o 
  -2  -3  11      101.56       96.85      9.38 o 
  -1  -3  11        6.99       10.62      4.12 o 
   0  -3  11       96.21      118.58     24.04 o 
   1  -3  11       31.00       34.00      5.96 o 
   2  -3  11       35.81       44.51      6.84 o 
   3  -3  11       23.59       26.02      5.76 o 
   4  -3  11       21.98       25.40      6.95 o 
  -3  -2  11        1.60        5.41      3.23 o 
  -2  -2  11       12.33       10.01      3.52 o 
  -1  -2  11      126.63      147.73     10.78 o 
   0  -2  11        8.31        6.38      3.33 o 
   1  -2  11        4.78        3.48      5.65 o 
   2  -2  11        5.30        4.25      3.75 o 
   3  -2  11       26.73       35.03      5.92 o 
   4  -2  11       36.50       34.51      5.79 o 
   5  -2  11       11.83       12.15      4.49 o 
   6  -2  11        1.46        2.08      5.04 o 
  -4  -1  11       20.38       33.96      7.10 o 
  -3  -1  11        0.01        0.41      2.86 o 
  -2  -1  11       41.64       43.90      6.25 o 
  -1  -1  11       14.66       13.95      3.81 o 
   0  -1  11      138.12      164.10     10.24 o 
   1  -1  11       35.66       31.09      5.21 o 
   2  -1  11        7.40        8.01      3.59 o 
   3  -1  11      176.45      148.97     15.88 o 
   4  -1  11        2.48       11.39      3.72 o 
   5  -1  11       40.82       46.59      6.41 o 
   6  -1  11       20.72       21.47      5.18 o 
  -4   0  11       14.16       19.89     12.00 o 
  -3   0  11       57.50       70.72      7.36 o 
  -2   0  11       16.01       21.14      4.32 o 
  -1   0  11       15.92       13.27      3.37 o 
   0   0  11        6.52        9.24      3.05 o 
   1   0  11       30.42       30.95      4.90 o 
   2   0  11       11.88       12.70      3.66 o 
   3   0  11      229.13      224.34     20.54 o 
   4   0  11        8.06       11.75      3.65 o 
   5   0  11        8.74        7.61      3.48 o 
   6   0  11        0.47        0.00      4.65 o 
   7   0  11       11.35       22.01      7.77 o 
  -5   1  11        1.04       10.54      5.30 o 
  -4   1  11       90.12      107.32     11.32 o 
  -3   1  11       14.81       21.42      4.20 o 
  -2   1  11       56.86       59.17      6.52 o 
  -1   1  11       63.56       55.77      8.67 o 
   0   1  11      156.85      145.67      8.93 o 
   1   1  11      291.56      271.19     12.08 o 
   2   1  11      222.52      201.55     10.18 o 
   3   1  11        6.14        5.74      3.26 o 
   4   1  11        5.21        6.77      3.14 o 
   5   1  11        4.78        3.37      3.04 o 
   6   1  11       28.32       28.66      7.47 o 
   7   1  11        1.94        1.69      4.91 o 
  -5   2  11        3.25        6.52      5.32 o 
  -4   2  11       52.68       62.40     10.48 o 
  -3   2  11        2.02        0.00      2.45 o 
  -2   2  11      115.45      122.52      8.70 o 
  -1   2  11      116.34      139.49      9.05 o 
   0   2  11       37.31       32.09      4.66 o 
   1   2  11        5.84        3.88      3.58 o 
   2   2  11        6.27        7.10      2.83 o 
   3   2  11      277.62      278.40     12.03 o 
   4   2  11       17.73       30.28      5.47 o 
   5   2  11       40.82       46.80      5.90 o 
   6   2  11        2.00        1.47      4.25 o 
   7   2  11       24.49       28.33      7.87 o 
   8   2  11        3.07        9.42      6.66 o 
  -5   3  11        1.21       10.68      6.18 o 
  -4   3  11       17.97       24.70      6.44 o 
  -3   3  11      130.28       82.12     15.23 o 
  -2   3  11        4.00        5.85      2.49 o 
  -1   3  11      127.48      114.77     10.68 o 
   0   3  11        0.14        0.00      2.17 o 
   1   3  11       20.23       29.21      7.32 o 
   2   3  11       56.88       44.19      5.26 o 
   3   3  11       12.51        7.83      2.86 o 
   4   3  11        1.95        3.33      2.44 o 
   5   3  11       20.79       21.10      4.27 o 
   6   3  11       65.43       76.33     10.70 o 
   7   3  11       12.49       24.45      7.13 o 
   8   3  11       10.87       20.71      7.82 o 
  -5   4  11       35.75       60.46     10.58 o 
  -4   4  11        4.24        2.64      3.29 o 
  -3   4  11        0.61        2.35      3.74 o 
  -2   4  11       30.74        7.19      5.61 o 
  -1   4  11       54.14       56.63      5.89 o 
   0   4  11       48.88       53.34      5.67 o 
   1   4  11       19.60       18.35      6.96 o 
   2   4  11       16.33       12.73      3.20 o 
   3   4  11       17.29       19.38      4.29 o 
   4   4  11      133.54      163.65      8.78 o 
   5   4  11        0.13        1.95      3.01 o 
   6   4  11        0.34        3.34      3.87 o 
   7   4  11        9.23        5.79      5.61 o 
   8   4  11        1.67        0.00      5.39 o 
  -5   5  11       11.54       21.73      6.67 o 
  -4   5  11       21.04       33.23      8.06 o 
  -3   5  11       76.16       97.65     12.52 o 
  -2   5  11       11.48       12.11      4.46 o 
  -1   5  11      135.33      132.87     13.36 o 
   0   5  11       15.91       27.17      6.62 o 
   1   5  11      183.05      176.02     11.65 o 
   2   5  11        8.62        7.77      2.97 o 
   3   5  11        0.66        1.24      2.12 o 
   4   5  11      241.01      256.03     14.26 o 
   5   5  11        1.70        3.73      3.26 o 
   6   5  11        4.12       10.69      4.71 o 
   7   5  11        1.16        0.00      4.97 o 
   8   5  11       10.13       20.90      7.97 o 
  -5   6  11        4.11        6.40      4.24 o 
  -4   6  11       88.50       97.77     12.60 o 
  -3   6  11       17.03        3.54      3.67 o 
  -2   6  11        6.67        0.21      3.36 o 
  -1   6  11        9.17       15.86      5.43 o 
   1   6  11        4.60        2.56      2.58 o 
   2   6  11      247.47      238.60     10.71 o 
   3   6  11       74.93       70.85      6.59 o 
   4   6  11       79.58       84.01     10.35 o 
   5   6  11       39.98       40.74      7.88 o 
   6   6  11       14.50       23.87      6.58 o 
   7   6  11       14.26        9.66      5.54 o 
   8   6  11       18.13       23.25      8.43 o 
  -4   7  11        4.83        4.95      4.71 o 
  -3   7  11       15.65        9.08      5.39 o 
  -2   7  11        4.07       11.87      5.15 o 
  -1   7  11        1.10        0.00      3.66 o 
   0   7  11        3.35        0.00      3.65 o 
   1   7  11        1.61        5.26      2.35 o 
   2   7  11       47.48       62.00      6.19 o 
   3   7  11        5.65        4.55      2.70 o 
   4   7  11        5.08        5.68      3.00 o 
   5   7  11        4.30        6.56      3.95 o 
   6   7  11       22.72       17.38      5.81 o 
   7   7  11       14.46       18.95      5.63 o 
  -4   8  11        9.18       14.47      6.03 o 
  -3   8  11        1.46        0.91      3.73 o 
  -2   8  11        0.05        0.00      3.94 o 
  -1   8  11        1.11        0.00      4.11 o 
   0   8  11        0.01        0.00      3.43 o 
   1   8  11        8.33       10.92      5.60 o 
   2   8  11       22.67       33.75      7.99 o 
   3   8  11       14.30       13.92      3.56 o 
   4   8  11       92.42       95.21     10.91 o 
   5   8  11       42.21       46.26      8.20 o 
   6   8  11        0.01        0.00      2.86 o 
   7   8  11       28.61       46.67      9.05 o 
  -3   9  11        0.35        0.00      4.00 o 
  -2   9  11       36.42       44.23      9.82 o 
  -1   9  11       61.44       59.96     11.13 o 
   0   9  11        0.07        0.00      4.36 o 
   1   9  11        8.78        9.78      5.46 o 
   2   9  11        0.81        0.00      4.47 o 
   3   9  11       46.84       57.60      6.32 o 
   4   9  11        5.36       11.68      4.97 o 
   5   9  11       51.32       43.84      8.43 o 
   6   9  11        7.69       11.52      4.94 o 
  -2  10  11        3.11        2.60      6.34 o 
  -1  10  11        0.15        0.00      5.54 o 
   0  10  11        8.79       14.86      7.29 o 
   1  10  11        1.57        4.03      5.32 o 
   2  10  11       11.88       13.46      6.56 o 
   3  10  11        8.21       13.77      4.11 o 
   4  10  11        7.50        7.88      4.87 o 
   5  10  11        1.80        2.68      3.96 o 
  -1  11  11       37.72       49.67     11.97 o 
   0  11  11        4.08        0.00      6.16 o 
   1  11  11      138.44      154.36     16.50 o 
   2  11  11        1.45        6.74      6.63 o 
   4  11  11        4.35       10.20      5.88 o 
  -1  -2  12       40.39       57.73      7.33 o 
   0  -2  12        3.43        0.00      4.89 o 
   1  -2  12       19.47        8.52      3.76 o 
   2  -2  12       27.29       31.37      6.21 o 
   3  -2  12        0.00        2.34      3.78 o 
   4  -2  12        4.61       11.66      4.85 o 
  -2  -1  12       56.74       61.49      7.31 o 
  -1  -1  12       19.63       18.91      5.18 o 
   0  -1  12        2.51        3.31      2.87 o 
   1  -1  12       64.17       64.92     14.21 o 
   2  -1  12        0.86        0.83      3.46 o 
   3  -1  12       12.71       14.81     11.18 o 
   4  -1  12       16.24       27.28      5.66 o 
   5  -1  12       31.29       32.63      6.12 o 
  -3   0  12       28.67       36.78      5.75 o 
  -2   0  12        0.18        0.00      6.32 o 
  -1   0  12       77.25       73.51      7.86 o 
   0   0  12       98.29      102.64      9.09 o 
   1   0  12        5.68        7.32      3.34 o 
   2   0  12        0.16        0.00      2.71 o 
   3   0  12        4.02        5.91      3.70 o 
   4   0  12      180.27      175.56     11.44 o 
   5   0  12       23.14       29.51      5.88 o 
   6   0  12        0.53        0.00      5.09 o 
  -3   1  12        1.00        3.33      3.89 o 
  -2   1  12       14.97       15.51      4.04 o 
  -1   1  12       48.93       58.53     11.78 o 
   0   1  12        0.10        4.37      4.76 o 
   1   1  12       58.27       71.07      8.20 o 
   2   1  12        2.55        2.53      2.81 o 
   3   1  12       21.51       31.02      5.14 o 
   4   1  12        3.95        6.07      3.48 o 
   5   1  12        0.54        0.00      4.78 o 
   6   1  12        0.12        0.33      4.76 o 
  -4   2  12       34.76       44.92      9.03 o 
  -3   2  12        2.86        0.00      2.73 o 
  -2   2  12       10.20       13.91      3.82 o 
  -1   2  12        0.00        0.00      2.30 o 
   0   2  12       68.57       85.35      9.51 o 
   1   2  12       65.73       60.99      8.58 o 
   2   2  12       18.00       20.09      4.04 o 
   3   2  12        7.85       11.06      5.61 o 
   4   2  12       17.43       23.12      4.69 o 
   5   2  12       43.67       55.88      6.84 o 
   6   2  12        0.22        3.38      5.32 o 
   7   2  12       18.73       19.90      7.47 o 
  -4   3  12       43.05       54.06      9.89 o 
  -3   3  12       80.35      118.45     13.99 o 
  -2   3  12       95.91       79.44      7.42 o 
  -1   3  12        3.17        4.68      2.63 o 
   0   3  12        0.11        5.28      4.91 o 
   1   3  12       38.17       32.89      4.89 o 
   2   3  12       16.35       16.66      3.84 o 
   3   3  12       33.42       43.72      5.74 o 
   4   3  12       24.27       23.63      4.63 o 
   5   3  12        4.80       12.34      4.05 o 
   6   3  12       12.56       15.93      6.80 o 
   7   3  12       13.95       21.82      7.48 o 
  -4   4  12       40.83       46.08      8.98 o 
  -3   4  12       88.64       97.22     12.62 o 
  -2   4  12       42.36       43.50      5.63 o 
  -1   4  12       12.09        9.88      3.12 o 
   0   4  12      311.55      291.39     12.40 o 
   1   4  12        3.12        7.29      2.85 o 
   2   4  12        3.05        3.12      2.63 o 
   3   4  12       47.18       41.78      7.84 o 
   4   4  12       16.53       23.19      4.20 o 
   5   4  12        2.76        9.18      4.38 o 
   6   4  12        0.04        0.00      4.35 o 
   7   4  12        0.62        0.00      5.16 o 
  -4   5  12       26.45       30.10      8.27 o 
  -3   5  12        1.25        0.00      3.12 o 
  -2   5  12       77.16       85.95     11.83 o 
  -1   5  12       54.81       54.43      7.36 o 
   0   5  12       45.05       36.30      5.05 o 
   1   5  12        2.08        9.14      2.95 o 
   2   5  12       20.21       16.48      3.67 o 
   3   5  12        3.80        4.19      2.92 o 
   4   5  12       63.50       71.05     17.51 o 
   5   5  12       46.40       46.12      8.59 o 
   6   5  12       10.46       11.43      4.83 o 
   7   5  12       11.51       14.08      6.78 o 
  -4   6  12       11.91       30.99      7.28 o 
  -3   6  12        8.90       10.31      4.99 o 
  -2   6  12        3.83        9.63      5.28 o 
  -1   6  12        1.63        4.28      4.58 o 
   0   6  12        7.45       10.73      4.57 o 
   1   6  12      119.65      119.04      8.42 o 
   2   6  12        8.63       10.73      3.34 o 
   3   6  12       42.97       41.83      5.47 o 
   4   6  12        0.01        1.41      4.98 o 
   5   6  12        8.78        4.22      3.62 o 
   6   6  12        1.59        0.00      2.72 o 
   7   6  12       35.28       43.96      8.52 o 
  -3   7  12       29.17       24.82      6.84 o 
  -2   7  12        4.93        3.70      3.80 o 
  -1   7  12        4.22        1.94      5.31 o 
   0   7  12       39.05       59.52     10.33 o 
   1   7  12        8.11        9.29      3.36 o 
   2   7  12      128.03      124.42      8.79 o 
   3   7  12        0.34        7.34      3.10 o 
   4   7  12        1.52        0.00      2.40 o 
   5   7  12       17.34       12.34      5.53 o 
   6   7  12       60.20       71.86     10.84 o 
   7   7  12       30.11       26.87      7.13 o 
  -3   8  12        3.10        6.43      4.72 o 
  -2   8  12        1.44        2.75      4.25 o 
  -1   8  12        3.86        6.95      5.67 o 
   0   8  12        3.99        0.00      4.27 o 
   1   8  12       58.70       75.04     11.23 o 
   2   8  12        1.39        1.64      3.78 o 
   3   8  12        1.18        3.53      3.03 o 
   4   8  12       19.25       21.85      6.34 o 
   5   8  12       69.55       71.44     10.35 o 
   6   8  12        1.57        0.00      2.97 o 
  -2   9  12       10.68        4.61      6.34 o 
  -1   9  12        1.34        0.00      5.28 o 
   0   9  12        0.02        7.62      5.94 o 
   1   9  12        2.17        0.19      4.93 o 
   2   9  12       31.92       37.27      8.50 o 
   3   9  12        2.41        2.23      5.13 o 
   4   9  12        4.86        5.23      4.11 o 
   5   9  12        5.30        4.84      4.25 o 
   6   9  12        6.98       10.40      4.69 o 
  -1  10  12       93.06      118.16     15.97 o 
   0  10  12        1.39        1.07      5.71 o 
   1  10  12        9.78        4.38      6.59 o 
   2  10  12        0.53        0.00      5.85 o 
   3  10  12       64.73       79.61     11.92 o 
   4  10  12        1.26        3.71      4.77 o 
   5  10  12        0.06        0.00      4.00 o 
   1  11  12        0.02        2.16      6.87 o 
   2  11  12        8.17       17.13      8.19 o 
   0  -1  13       10.54        7.57      8.81 o 
   1  -1  13       15.07        2.05      4.97 o 
   2  -1  13       83.39       90.10      9.71 o 
   3  -1  13        3.55        9.51      5.26 o 
  -1   0  13       38.62       31.06      5.38 o 
   0   0  13        6.09       12.65      3.69 o 
   1   0  13       69.15       86.38      8.87 o 
   2   0  13       14.49       19.84      4.65 o 
   3   0  13        3.38        2.20      3.91 o 
   4   0  13        0.18        0.00      3.92 o 
  -2   1  13       44.22       51.08      8.85 o 
  -1   1  13       40.10       29.66      5.29 o 
   0   1  13        0.00        1.16      2.73 o 
   1   1  13       27.84       27.56      6.03 o 
   2   1  13       14.33       13.28     13.32 o 
   3   1  13        7.85        8.22      3.84 o 
   4   1  13       11.89       14.66      4.83 o 
   5   1  13       20.75       20.51      9.21 o 
  -2   2  13       41.09       56.37      7.02 o 
  -1   2  13       68.62       81.76     10.85 o 
   0   2  13       86.84       79.98      8.13 o 
   1   2  13      120.13      119.87      9.62 o 
   2   2  13      107.32      106.94     17.82 o 
   3   2  13      100.64       96.95      8.83 o 
   4   2  13        0.65        2.46      3.57 o 
   5   2  13       21.32       24.13      5.31 o 
   6   2  13        7.27        5.85      6.44 o 
  -3   3  13        6.73        3.33      4.38 o 
  -2   3  13       22.55       28.61      5.04 o 
  -1   3  13       93.29      103.04      8.92 o 
   0   3  13       10.72        6.75      5.19 o 
   1   3  13        0.82        0.00      2.49 o 
   2   3  13      382.97      380.29     15.56 o 
   3   3  13       19.02       25.71      5.48 o 
   4   3  13       10.58       16.79      4.29 o 
   5   3  13        2.25        0.00      3.46 o 
   6   3  13       18.22        7.51      6.51 o 
  -3   4  13       17.20       16.51      5.96 o 
  -2   4  13       13.26       14.96      5.74 o 
  -1   4  13      108.46      120.41      9.21 o 
   0   4  13       75.60       83.19      8.61 o 
   1   4  13       33.49       29.10      5.13 o 
   2   4  13        3.61        5.15      3.34 o 
   3   4  13       68.04       68.87      7.22 o 
   4   4  13        0.37        3.27      3.10 o 
   5   4  13        3.11        0.28      3.70 o 
   6   4  13       32.51       40.23      9.37 o 
  -3   5  13       86.06       98.38     13.52 o 
  -2   5  13       77.09       65.85     10.65 o 
  -1   5  13        3.40        4.40      2.85 o 
   0   5  13        8.06        8.58      3.70 o 
   1   5  13        3.29        3.60      4.79 o 
   2   5  13       35.00       34.84      5.40 o 
   3   5  13        1.41        0.00      2.35 o 
   4   5  13        8.63        8.03      3.66 o 
   5   5  13       41.12       50.94      9.63 o 
   6   5  13       35.89       28.12      6.92 o 
  -3   6  13        2.43        6.88      4.60 o 
  -2   6  13       45.97       44.18      9.01 o 
  -1   6  13        0.41        2.53      5.82 o 
   0   6  13       42.25       52.30     15.80 o 
   1   6  13        0.16        4.69      3.16 o 
   2   6  13        1.00        2.59      2.73 o 
   3   6  13        1.68        2.89      2.88 o 
   4   6  13        2.06        0.00      3.05 o 
   5   6  13       23.73       14.91      5.56 o 
   6   6  13        0.11        7.75      4.49 o 
  -2   7  13        3.66       12.09      4.95 o 
  -1   7  13       40.73       33.72      9.51 o 
   0   7  13        0.19        0.00      4.62 o 
   1   7  13        6.55        0.00      2.67 o 
   2   7  13        0.32        0.42      4.81 o 
   3   7  13      114.71      123.16      9.29 o 
   4   7  13        0.00        1.00      3.00 o 
   5   7  13       25.88       24.35      6.56 o 
   6   7  13        0.01        0.00      3.32 o 
  -2   8  13        9.11       16.95      5.54 o 
  -1   8  13       10.91        5.13      6.56 o 
   0   8  13        4.34       11.57      7.06 o 
   1   8  13       34.71       36.56      9.25 o 
   2   8  13        8.47       12.20      3.70 o 
   3   8  13       33.84       35.57      5.58 o 
   4   8  13       11.99       17.65      6.04 o 
   5   8  13        8.93        8.30      4.50 o 
  -1   9  13        0.55        0.00      6.27 o 
   0   9  13       16.01       28.00      8.32 o 
   1   9  13       48.62       49.19     10.17 o 
   2   9  13        3.79        3.71      5.60 o 
   3   9  13       52.34       59.15      7.24 o 
   4   9  13       11.27       10.92      5.24 o 
   1  10  13        4.70        9.11      7.35 o 
   2  10  13       29.16       46.26     10.64 o 
   3  10  13        0.06        0.00      5.93 o 
   1   1  14        2.58        3.33      3.67 o 
   2   1  14       35.18       27.74      5.52 o 
   0   2  14        6.32        3.62      3.89 o 
   1   2  14       52.51       42.88      9.47 o 
   2   2  14        0.10        0.00      4.64 o 
   3   2  14        0.01        0.00      2.65 o 
   4   2  14       20.59       17.52      6.56 o 
  -1   3  14        6.80        7.56      3.91 o 
   0   3  14       41.67       36.17      5.93 o 
   1   3  14       19.63       22.88      5.03 o 
   2   3  14        9.16       14.89      4.34 o 
   3   3  14       58.55       77.58      8.26 o 
   4   3  14        0.76        1.79      3.03 o 
  -1   4  14       38.88       37.21      5.44 o 
   0   4  14       42.04       41.20      6.35 o 
   1   4  14       16.69       24.59      5.00 o 
   2   4  14        0.23        0.00      3.91 o 
   3   4  14        1.53        2.39      3.13 o 
   4   4  14       62.56       60.33      7.36 o 
   5   4  14        2.33        0.00      3.56 o 
  -1   5  14       31.93       31.14      7.61 o 
   0   5  14       31.41       30.81      5.54 o 
   1   5  14        4.61        6.74      3.64 o 
   2   5  14        5.02        0.43      4.59 o 
   3   5  14       51.47       50.62      6.68 o 
   4   5  14       31.15       28.12      5.43 o 
   5   5  14        3.64        8.68      4.24 o 
  -1   6  14        0.00        0.00      5.97 o 
   0   6  14        3.41        8.24      6.27 o 
   1   6  14        3.57        3.79      3.39 o 
   2   6  14       22.94       33.68      5.88 o 
   3   6  14        1.29        4.51      3.57 o 
   4   6  14        1.97        1.89      5.00 o 
   5   6  14        2.83        7.55      4.62 o 
  -1   7  14        2.14        1.50      6.85 o 
   0   7  14       29.72       30.10      9.29 o 
   1   7  14        0.32        4.09      3.52 o 
   2   7  14       39.95       28.86      5.77 o 
   3   7  14        0.82        0.00      5.82 o 
   4   7  14        5.52        8.42      4.27 o 
   0   8  14        5.97        5.93      7.64 o 
   1   8  14        0.01        1.05      5.72 o 
   2   8  14       15.64       12.84      4.75 o 
   3   8  14        0.48        5.38      3.72 o 
   4   8  14        8.50       15.09      5.38 o 
                                                 
